# Supplementary material for: SIMPD: an algorithm for generating simulated time splits for validating machine learning approaches
Source: J Cheminform. 2023 Dec 11;15:119. doi: 10.1186/s13321-023-00787-9 (PMC10712068; doi:10.1186/s13321-023-00787-9)
Supplement: Supplementary file 2 — Additional file 2. project_data_summary.txt: Summary statistics – e.g. size, active/inactive counts, spatial statistics values, median descriptor values, etc. – calculated for the various splits of the NIBR project data sets. project_data_ML_summary.txt: Summary statistics for ML performance across the various splits of the NIBR project data sets. project_data_baselineML_summary.txt: Summary statistics for the baseline ML performance across the various splits of the NIBR project data sets. full_chembl_assay_list.csv: Details of the 99 ChEMBL32 data sets. [file 13321_2023_787_MOESM2_ESM.zip]

Archive with 4 entries (4 files):
- full_chembl_assay_list.csv
- project_data_baselineML_summary.txt
- project_data_ML_summary.txt
- project_data_summary.txt
