# Supplementary material for: SIMPD: an algorithm for generating simulated time splits for validating machine learning approaches
Source: J Cheminform. 2023 Dec 11;15:119. doi: 10.1186/s13321-023-00787-9 (PMC10712068; doi:10.1186/s13321-023-00787-9)
Supplement: Supplementary file 2 — Additional file 2. project_data_summary.txt: Summary statistics – e.g. size, active/inactive counts, spatial statistics values, median descriptor values, etc. – calculated for the various splits of the NIBR project data sets. project_data_ML_summary.txt: Summary statistics for ML performance across the various splits of the NIBR project data sets. project_data_baselineML_summary.txt: Summary statistics for the baseline ML performance across the various splits of the NIBR project data sets. full_chembl_assay_list.csv: Details of the 99 ChEMBL32 data sets. [file 13321_2023_787_MOESM2_ESM.zip › full_chembl_assay_list.csv]

dataset	target	assay organism	assay BAO format	size
CHEMBL217-1	CHEMBL217	Homo sapiens	BAO_0000357	996
CHEMBL219-1	CHEMBL219	Homo sapiens	BAO_0000219	969
CHEMBL259-1	CHEMBL259	Homo sapiens	BAO_0000219	925
CHEMBL4792-1	CHEMBL4792	Homo sapiens	BAO_0000357	907
CHEMBL253-1	CHEMBL253	Homo sapiens	BAO_0000357	881
CHEMBL255-1	CHEMBL255	Homo sapiens	BAO_0000219	861
CHEMBL228-1	CHEMBL228	Homo sapiens	BAO_0000219	858
CHEMBL214-1	CHEMBL214	Homo sapiens	BAO_0000357	837
CHEMBL224-1	CHEMBL224	Homo sapiens	BAO_0000357	830
CHEMBL2014-1	CHEMBL2014	Homo sapiens	BAO_0000219	749
CHEMBL3759-1	CHEMBL3759	Homo sapiens	BAO_0000219	732
CHEMBL264-1	CHEMBL264	Homo sapiens	BAO_0000357	723
CHEMBL344-1	CHEMBL344	Homo sapiens	BAO_0000219	687
CHEMBL4860-1	CHEMBL4860	Homo sapiens	BAO_0000357	694
CHEMBL245-1	CHEMBL245	Homo sapiens	BAO_0000219	690
CHEMBL5071-1	CHEMBL5071	Homo sapiens	BAO_0000219	690
CHEMBL4794-1	CHEMBL4794	Homo sapiens	BAO_0000219	686
CHEMBL5113-1	CHEMBL5113	Homo sapiens	BAO_0000357	678
CHEMBL5113-2	CHEMBL5113	Homo sapiens	BAO_0000219	642
CHEMBL234-1	CHEMBL234	Homo sapiens	BAO_0000357	640
CHEMBL1908389-1	CHEMBL1908389	Homo sapiens	BAO_0000357	630
CHEMBL3769-1	CHEMBL3769	Bos taurus	BAO_0000357	627
CHEMBL4005-1	CHEMBL4005	Homo sapiens	BAO_0000357	619
CHEMBL240-1	CHEMBL240	Homo sapiens	BAO_0000357	606
CHEMBL238-1	CHEMBL238	Homo sapiens	BAO_0000219	592
CHEMBL2820-1	CHEMBL2820	Homo sapiens	BAO_0000357	585
CHEMBL4908-1	CHEMBL4908	Mus musculus	BAO_0000357	583
CHEMBL222-1	CHEMBL222	Homo sapiens	BAO_0000219	580
CHEMBL240-2	CHEMBL240	Homo sapiens	BAO_0000219	579
CHEMBL3952-1	CHEMBL3952	Cavia porcellus	BAO_0000249	593
CHEMBL228-2	CHEMBL228	Homo sapiens	BAO_0000357	576
CHEMBL218-1	CHEMBL218	Homo sapiens	BAO_0000357	543
CHEMBL302-1	CHEMBL302	Rattus norvegicus	BAO_0000249	542
CHEMBL225-1	CHEMBL225	Homo sapiens	BAO_0000357	524
CHEMBL273-1	CHEMBL273	Rattus norvegicus	BAO_0000221	669
CHEMBL1800-1	CHEMBL1800	Homo sapiens	BAO_0000219	518
CHEMBL3952-2	CHEMBL3952	Cavia porcellus	BAO_0000357	515
CHEMBL1945-1	CHEMBL1945	Homo sapiens	BAO_0000219	507
CHEMBL1946-1	CHEMBL1946	Homo sapiens	BAO_0000219	505
CHEMBL3837-1	CHEMBL3837	Homo sapiens	BAO_0000357	498
CHEMBL211-1	CHEMBL211	Homo sapiens	BAO_0000219	485
CHEMBL318-1	CHEMBL318	Rattus norvegicus	BAO_0000249	491
CHEMBL216-1	CHEMBL216	Homo sapiens	BAO_0000219	480
CHEMBL3371-1	CHEMBL3371	Homo sapiens	BAO_0000357	476
CHEMBL1862-1	CHEMBL1862	Homo sapiens	BAO_0000357	463
CHEMBL2366517-1	CHEMBL2366517	Human immunodeficiency virus 1	BAO_0000357	467
CHEMBL2056-1	CHEMBL2056	Homo sapiens	BAO_0000219	443
CHEMBL1075104-1	CHEMBL1075104	Homo sapiens	BAO_0000357	442
CHEMBL4616-1	CHEMBL4616	Homo sapiens	BAO_0000219	434
CHEMBL1889-1	CHEMBL1889	Homo sapiens	BAO_0000219	431
CHEMBL313-1	CHEMBL313	Rattus norvegicus	BAO_0000357	455
CHEMBL225-2	CHEMBL225	Homo sapiens	BAO_0000219	423
CHEMBL270-1	CHEMBL270	Rattus norvegicus	BAO_0000249	587
CHEMBL270-2	CHEMBL270	Rattus norvegicus	BAO_0000219	413
CHEMBL313-2	CHEMBL313	Rattus norvegicus	BAO_0000221	585
CHEMBL4153-1	CHEMBL4153	Cavia porcellus	BAO_0000019	524
CHEMBL287-1	CHEMBL287	Homo sapiens	BAO_0000219	407
CHEMBL233-1	CHEMBL233	Homo sapiens	BAO_0000357	399
CHEMBL2326-1	CHEMBL2326	Homo sapiens	BAO_0000357	397
CHEMBL236-1	CHEMBL236	Homo sapiens	BAO_0000357	397
CHEMBL3510-1	CHEMBL3510	Homo sapiens	BAO_0000357	393
CHEMBL5112-1	CHEMBL5112	Homo sapiens	BAO_0000357	386
CHEMBL344-2	CHEMBL344	Homo sapiens	BAO_0000357	380
CHEMBL273-2	CHEMBL273	Rattus norvegicus	BAO_0000249	438
CHEMBL237-1	CHEMBL237	Homo sapiens	BAO_0000357	374
CHEMBL2954-1	CHEMBL2954	Homo sapiens	BAO_0000357	371
CHEMBL3729-1	CHEMBL3729	Homo sapiens	BAO_0000357	364
CHEMBL222-2	CHEMBL222	Homo sapiens	BAO_0000357	365
CHEMBL219-2	CHEMBL219	Homo sapiens	BAO_0000357	364
CHEMBL251-1	CHEMBL251	Homo sapiens	BAO_0000357	360
CHEMBL4361-1	CHEMBL4361	Homo sapiens	BAO_0000357	360
CHEMBL223-1	CHEMBL223	Homo sapiens	BAO_0000219	358
CHEMBL4792-2	CHEMBL4792	Homo sapiens	BAO_0000019	358
CHEMBL2492-1	CHEMBL2492	Homo sapiens	BAO_0000219	357
CHEMBL3952-3	CHEMBL3952	Cavia porcellus	BAO_0000019	355
CHEMBL4361-2	CHEMBL4361	Homo sapiens	BAO_0000019	354
CHEMBL284-1	CHEMBL284	Homo sapiens	BAO_0000357	351
CHEMBL231-1	CHEMBL231	Homo sapiens	BAO_0000219	350
CHEMBL5102-1	CHEMBL5102	Rattus norvegicus	BAO_0000219	348
CHEMBL4908-2	CHEMBL4908	Mus musculus	BAO_0000219	347
CHEMBL1871-1	CHEMBL1871	Homo sapiens	BAO_0000219	347
CHEMBL2035-1	CHEMBL2035	Homo sapiens	BAO_0000219	346
CHEMBL4078-1	CHEMBL4078	Electrophorus electricus	BAO_0000357	350
CHEMBL1833-1	CHEMBL1833	Homo sapiens	BAO_0000357	338
CHEMBL210-1	CHEMBL210	Homo sapiens	BAO_0000219	333
CHEMBL4105864-1	CHEMBL4105864	Rattus norvegicus	BAO_0000249	396
CHEMBL269-1	CHEMBL269	Rattus norvegicus	BAO_0000249	467
CHEMBL270-3	CHEMBL270	Rattus norvegicus	BAO_0000019	431
CHEMBL229-1	CHEMBL229	Homo sapiens	BAO_0000219	326
CHEMBL229-2	CHEMBL229	Homo sapiens	BAO_0000357	322
CHEMBL1833-2	CHEMBL1833	Homo sapiens	BAO_0000219	318
CHEMBL232-1	CHEMBL232	Homo sapiens	BAO_0000219	316
CHEMBL318-2	CHEMBL318	Rattus norvegicus	BAO_0000019	378
CHEMBL224-2	CHEMBL224	Homo sapiens	BAO_0000019	311
CHEMBL269-2	CHEMBL269	Rattus norvegicus	BAO_0000019	404
CHEMBL1821-1	CHEMBL1821	Homo sapiens	BAO_0000219	308
CHEMBL3227-1	CHEMBL3227	Homo sapiens	BAO_0000219	307
CHEMBL3155-1	CHEMBL3155	Homo sapiens	BAO_0000357	301
CHEMBL1293269-1	CHEMBL1293269	Hepatitis C virus	BAO_0000357	300
