# Supplementary material for: SIMPD: an algorithm for generating simulated time splits for validating machine learning approaches
Source: J Cheminform. 2023 Dec 11;15:119. doi: 10.1186/s13321-023-00787-9 (PMC10712068; doi:10.1186/s13321-023-00787-9)
Supplement: Supplementary file 2 — Additional file 2. project_data_summary.txt: Summary statistics – e.g. size, active/inactive counts, spatial statistics values, median descriptor values, etc. – calculated for the various splits of the NIBR project data sets. project_data_ML_summary.txt: Summary statistics for ML performance across the various splits of the NIBR project data sets. project_data_baselineML_summary.txt: Summary statistics for the baseline ML performance across the various splits of the NIBR project data sets. full_chembl_assay_list.csv: Details of the 99 ChEMBL32 data sets. [file 13321_2023_787_MOESM2_ESM.zip › project_data_baselineML_summary.txt]

dataset	split	mean(kappa_score)	std(kappa_score)	mean(ROC_AUC)	std(ROC_AUC)	mean(deltaAUPRC)	std(deltaAUPRC)	mean(Balanced_Accuracy)	std(Balanced_Accuracy)	mean(F1_score)	std(F1_score)	mean(Precision)	std(Precision)	mean(Recall)	std(Recall)	mean(prob_threshold)	std(prob_threshold)	mean(kappa_score_default)	std(kappa_score_default)	mean(F1_score_default)	std(F1_score_default)	mean(Precision_default)	std(Precision_default)	mean(Recall_default)	std(Recall_default)	mean(Balanced_Accuracy_default)	std(Balanced_Accuracy_default)
37	temporal	-0.066	-0.066	0.544	0.544	-0.212	-0.212	0.468	0.468	0.188	0.188	0.2	0.2	0.176	0.176	0.4	0.4	-0.029	-0.029	0.0	0.0	0.0	0.0	0.0	0.0	0.49	0.49
37	random	0.522	0.522	0.817	0.817	0.334	0.334	0.764	0.764	0.727	0.727	0.717	0.717	0.747	0.747	0.405	0.405	0.46	0.46	0.661	0.661	0.745	0.745	0.597	0.597	0.725	0.725
104	temporal	0.245	0.245	0.747	0.747	0.3	0.3	0.682	0.682	0.5	0.5	0.353	0.353	0.857	0.857	0.2	0.2	0.0	0.0	0.0	0.0	0.0	0.0	0.0	0.0	0.5	0.5
104	random	0.501	0.501	0.872	0.872	0.342	0.342	0.778	0.778	0.574	0.574	0.535	0.535	0.647	0.647	0.275	0.275	0.012	0.012	0.04	0.04	0.083	0.083	0.027	0.027	0.505	0.505
8	temporal	0.235	0.235	0.629	0.629	0.244	0.244	0.617	0.617	0.672	0.672	0.657	0.657	0.687	0.687	0.4	0.4	0.0	0.0	0.0	0.0	0.0	0.0	0.0	0.0	0.5	0.5
8	random	0.216	0.216	0.668	0.668	0.142	0.142	0.612	0.612	0.549	0.549	0.522	0.522	0.593	0.593	0.42	0.42	0.112	0.112	0.311	0.311	0.537	0.537	0.229	0.229	0.551	0.551
33	random	0.493	0.493	0.834	0.834	0.399	0.399	0.751	0.751	0.669	0.669	0.648	0.648	0.697	0.697	0.36	0.36	0.338	0.338	0.463	0.463	0.824	0.824	0.322	0.322	0.644	0.644
33	temporal	0.212	0.212	0.606	0.606	-0.092	-0.092	0.581	0.581	0.288	0.288	0.5	0.5	0.203	0.203	0.4	0.4	0.062	0.062	0.073	0.073	1.0	1.0	0.038	0.038	0.519	0.519
93	temporal	-0.019	-0.019	0.552	0.552	0.05	0.05	0.492	0.492	0.065	0.065	0.286	0.286	0.037	0.037	0.35	0.35	-0.007	-0.007	0.0	0.0	0.0	0.0	0.0	0.0	0.497	0.497
93	random	0.504	0.504	0.832	0.832	0.371	0.371	0.758	0.758	0.673	0.673	0.652	0.652	0.702	0.702	0.365	0.365	0.32	0.32	0.442	0.442	0.806	0.806	0.305	0.305	0.635	0.635
43	temporal	0.694	0.694	0.969	0.969	0.828	0.828	0.849	0.849	0.767	0.767	0.761	0.761	0.773	0.773	0.3	0.3	0.111	0.111	0.141	0.141	1.0	1.0	0.076	0.076	0.538	0.538
43	random	0.733	0.733	0.983	0.983	0.762	0.762	0.871	0.871	0.76	0.76	0.758	0.758	0.771	0.771	0.405	0.405	0.654	0.654	0.68	0.68	0.893	0.893	0.558	0.558	0.775	0.775
112	temporal	0.36	0.36	0.757	0.757	0.572	0.572	0.68	0.68	0.709	0.709	0.714	0.714	0.704	0.704	0.3	0.3	0.047	0.047	0.12	0.12	0.857	0.857	0.064	0.064	0.526	0.526
112	random	0.656	0.656	0.923	0.923	0.547	0.547	0.83	0.83	0.75	0.75	0.746	0.746	0.758	0.758	0.355	0.355	0.43	0.43	0.519	0.519	0.892	0.892	0.37	0.37	0.676	0.676
71	temporal	-0.045	-0.045	0.409	0.409	0.154	0.154	0.484	0.484	0.0	0.0	0.0	0.0	0.0	0.0	0.2	0.2	0.0	0.0	0.0	0.0	0.0	0.0	0.0	0.0	0.5	0.5
71	random	0.389	0.389	0.894	0.894	0.412	0.412	0.7	0.7	0.464	0.464	0.479	0.479	0.482	0.482	0.255	0.255	0.016	0.016	0.02	0.02	0.1	0.1	0.011	0.011	0.505	0.505
132	temporal	0.509	0.509	0.903	0.903	0.733	0.733	0.72	0.72	0.602	0.602	0.815	0.815	0.478	0.478	0.2	0.2	0.0	0.0	0.0	0.0	0.0	0.0	0.0	0.0	0.5	0.5
132	random	0.674	0.674	0.968	0.968	0.668	0.668	0.825	0.825	0.703	0.703	0.739	0.739	0.676	0.676	0.255	0.255	0.12	0.12	0.131	0.131	0.821	0.821	0.073	0.073	0.536	0.536
32	random	0.722	0.722	0.94	0.94	0.498	0.498	0.861	0.861	0.833	0.833	0.833	0.833	0.833	0.833	0.46	0.46	0.688	0.688	0.804	0.804	0.864	0.864	0.754	0.754	0.837	0.837
32	temporal	0.221	0.221	0.852	0.852	0.688	0.688	0.765	0.765	0.771	0.771	0.982	0.982	0.635	0.635	0.4	0.4	0.076	0.076	0.493	0.493	0.982	0.982	0.329	0.329	0.638	0.638
120	random	0.625	0.625	0.93	0.93	0.588	0.588	0.831	0.831	0.702	0.702	0.668	0.668	0.754	0.754	0.32	0.32	0.495	0.495	0.557	0.557	0.864	0.864	0.421	0.421	0.702	0.702
120	temporal	0.0	0.0	0.853	0.853	0.375	0.375	0.5	0.5	0.0	0.0	0.0	0.0	0.0	0.0	0.3	0.3	0.0	0.0	0.0	0.0	0.0	0.0	0.0	0.0	0.5	0.5
24	temporal	0.209	0.209	0.672	0.672	0.283	0.283	0.607	0.607	0.558	0.558	0.686	0.686	0.471	0.471	0.45	0.45	0.206	0.206	0.466	0.466	0.773	0.773	0.333	0.333	0.609	0.609
24	random	0.406	0.406	0.767	0.767	0.258	0.258	0.706	0.706	0.688	0.688	0.65	0.65	0.738	0.738	0.455	0.455	0.396	0.396	0.642	0.642	0.703	0.703	0.598	0.598	0.697	0.697
18	random	0.769	0.769	0.955	0.955	0.635	0.635	0.899	0.899	0.825	0.825	0.788	0.788	0.87	0.87	0.34	0.34	0.71	0.71	0.77	0.77	0.877	0.877	0.692	0.692	0.831	0.831
18	temporal	0.408	0.408	0.852	0.852	0.858	0.858	0.772	0.772	0.834	0.834	0.94	0.94	0.75	0.75	0.2	0.2	0.002	0.002	0.012	0.012	1.0	1.0	0.006	0.006	0.503	0.503
85	random	0.629	0.629	0.903	0.903	0.477	0.477	0.815	0.815	0.774	0.774	0.772	0.772	0.776	0.776	0.415	0.415	0.6	0.6	0.736	0.736	0.837	0.837	0.658	0.658	0.789	0.789
85	temporal	0.805	0.805	0.951	0.951	0.696	0.696	0.934	0.934	0.954	0.954	0.983	0.983	0.926	0.926	0.35	0.35	0.142	0.142	0.457	0.457	0.979	0.979	0.298	0.298	0.637	0.637
128	temporal	0.815	0.815	0.952	0.952	0.566	0.566	0.894	0.894	0.948	0.948	0.925	0.925	0.972	0.972	0.45	0.45	0.84	0.84	0.953	0.953	0.945	0.945	0.96	0.96	0.915	0.915
128	random	0.799	0.799	0.954	0.954	0.474	0.474	0.901	0.901	0.894	0.894	0.877	0.877	0.912	0.912	0.48	0.48	0.798	0.798	0.892	0.892	0.887	0.887	0.899	0.899	0.9	0.9
123	random	0.404	0.404	0.847	0.847	0.273	0.273	0.686	0.686	0.815	0.815	0.726	0.726	0.931	0.931	0.5	0.5	0.404	0.404	0.815	0.815	0.726	0.726	0.931	0.931	0.686	0.686
123	temporal	0.204	0.204	0.705	0.705	0.245	0.245	0.574	0.574	0.868	0.868	0.766	0.766	1.0	1.0	0.5	0.5	0.204	0.204	0.868	0.868	0.766	0.766	1.0	1.0	0.574	0.574
11	random	0.517	0.517	0.894	0.894	0.47	0.47	0.762	0.762	0.581	0.581	0.577	0.577	0.588	0.588	0.255	0.255	0.064	0.064	0.073	0.073	0.762	0.762	0.039	0.039	0.519	0.519
11	temporal	0.358	0.358	0.766	0.766	0.326	0.326	0.672	0.672	0.485	0.485	0.514	0.514	0.459	0.459	0.25	0.25	0.007	0.007	0.013	0.013	0.5	0.5	0.006	0.006	0.502	0.502
54	random	0.607	0.607	0.885	0.885	0.41	0.41	0.805	0.805	0.787	0.787	0.778	0.778	0.798	0.798	0.495	0.495	0.604	0.604	0.784	0.784	0.782	0.782	0.788	0.788	0.802	0.802
54	temporal	0.206	0.206	0.768	0.768	0.526	0.526	0.659	0.659	0.582	0.582	0.923	0.923	0.425	0.425	0.5	0.5	0.206	0.206	0.582	0.582	0.923	0.923	0.425	0.425	0.659	0.659
57	temporal	0.253	0.253	0.694	0.694	0.486	0.486	0.625	0.625	0.563	0.563	0.591	0.591	0.537	0.537	0.3	0.3	0.074	0.074	0.124	0.124	1.0	1.0	0.066	0.066	0.533	0.533
57	random	0.523	0.523	0.873	0.873	0.482	0.482	0.752	0.752	0.642	0.642	0.698	0.698	0.607	0.607	0.335	0.335	0.13	0.13	0.171	0.171	0.962	0.962	0.096	0.096	0.547	0.547
114	temporal	0.504	0.504	0.852	0.852	0.36	0.36	0.827	0.827	0.564	0.564	0.452	0.452	0.75	0.75	0.4	0.4	0.664	0.664	0.693	0.693	0.778	0.778	0.625	0.625	0.803	0.803
114	random	0.544	0.544	0.846	0.846	0.334	0.334	0.782	0.782	0.688	0.688	0.654	0.654	0.73	0.73	0.39	0.39	0.385	0.385	0.534	0.534	0.659	0.659	0.451	0.451	0.676	0.676
64	random	0.424	0.424	0.856	0.856	0.407	0.407	0.722	0.722	0.512	0.512	0.49	0.49	0.544	0.544	0.22	0.22	0.089	0.089	0.101	0.101	0.8	0.8	0.056	0.056	0.528	0.528
64	temporal	0.338	0.338	0.77	0.77	0.542	0.542	0.664	0.664	0.508	0.508	0.532	0.532	0.485	0.485	0.2	0.2	0.0	0.0	0.0	0.0	0.0	0.0	0.0	0.0	0.5	0.5
46	random	0.61	0.61	0.844	0.844	0.262	0.262	0.817	0.817	0.801	0.801	0.71	0.71	0.925	0.925	0.47	0.47	0.597	0.597	0.789	0.789	0.72	0.72	0.879	0.879	0.809	0.809
46	temporal	0.089	0.089	0.505	0.505	0.309	0.309	0.535	0.535	0.816	0.816	0.726	0.726	0.932	0.932	0.5	0.5	0.089	0.089	0.816	0.816	0.726	0.726	0.932	0.932	0.535	0.535
3	temporal	0.604	0.604	0.894	0.894	0.422	0.422	0.798	0.798	0.766	0.766	0.831	0.831	0.711	0.711	0.45	0.45	0.368	0.368	0.545	0.545	0.862	0.862	0.399	0.399	0.674	0.674
3	random	0.521	0.521	0.849	0.849	0.375	0.375	0.76	0.76	0.727	0.727	0.743	0.743	0.719	0.719	0.47	0.47	0.49	0.49	0.691	0.691	0.774	0.774	0.626	0.626	0.741	0.741
67	random	0.19	0.19	0.632	0.632	0.129	0.129	0.597	0.597	0.415	0.415	0.407	0.407	0.43	0.43	0.3	0.3	-0.004	-0.004	0.0	0.0	0.0	0.0	0.0	0.0	0.499	0.499
67	temporal	-0.01	-0.01	0.394	0.394	0.069	0.069	0.496	0.496	0.13	0.13	0.333	0.333	0.081	0.081	0.3	0.3	0.0	0.0	0.0	0.0	0.0	0.0	0.0	0.0	0.5	0.5
103	random	0.697	0.697	0.927	0.927	0.448	0.448	0.849	0.849	0.843	0.843	0.842	0.842	0.844	0.844	0.5	0.5	0.697	0.697	0.843	0.843	0.842	0.842	0.844	0.844	0.849	0.849
103	temporal	0.494	0.494	0.911	0.911	0.534	0.534	0.79	0.79	0.771	0.771	0.952	0.952	0.648	0.648	0.5	0.5	0.494	0.494	0.771	0.771	0.952	0.952	0.648	0.648	0.79	0.79
78	random	0.143	0.143	0.805	0.805	0.146	0.146	0.548	0.548	0.896	0.896	0.812	0.812	0.999	0.999	0.5	0.5	0.143	0.143	0.896	0.896	0.812	0.812	0.999	0.999	0.548	0.548
78	temporal	0.023	0.023	0.584	0.584	0.11	0.11	0.507	0.507	0.921	0.921	0.854	0.854	1.0	1.0	0.5	0.5	0.023	0.023	0.921	0.921	0.854	0.854	1.0	1.0	0.507	0.507
82	temporal	0.246	0.246	0.819	0.819	0.464	0.464	0.597	0.597	0.34	0.34	0.8	0.8	0.216	0.216	0.4	0.4	0.0	0.0	0.0	0.0	0.0	0.0	0.0	0.0	0.5	0.5
82	random	0.655	0.655	0.904	0.904	0.535	0.535	0.831	0.831	0.744	0.744	0.745	0.745	0.753	0.753	0.365	0.365	0.437	0.437	0.523	0.523	0.844	0.844	0.393	0.393	0.684	0.684
47	random	0.588	0.588	0.88	0.88	0.438	0.438	0.796	0.796	0.747	0.747	0.74	0.74	0.762	0.762	0.425	0.425	0.562	0.562	0.701	0.701	0.842	0.842	0.603	0.603	0.766	0.766
47	temporal	0.091	0.091	0.706	0.706	0.525	0.525	0.568	0.568	0.383	0.383	0.841	0.841	0.248	0.248	0.35	0.35	0.0	0.0	0.0	0.0	0.0	0.0	0.0	0.0	0.5	0.5
96	random	0.631	0.631	0.926	0.926	0.54	0.54	0.811	0.811	0.73	0.73	0.748	0.748	0.714	0.714	0.44	0.44	0.566	0.566	0.665	0.665	0.804	0.804	0.567	0.567	0.758	0.758
96	temporal	0.281	0.281	0.71	0.71	0.357	0.357	0.64	0.64	0.589	0.589	0.597	0.597	0.58	0.58	0.4	0.4	0.155	0.155	0.378	0.378	0.622	0.622	0.271	0.271	0.572	0.572
70	random	0.451	0.451	0.804	0.804	0.319	0.319	0.727	0.727	0.709	0.709	0.683	0.683	0.738	0.738	0.45	0.45	0.42	0.42	0.64	0.64	0.764	0.764	0.551	0.551	0.705	0.705
70	temporal	0.091	0.091	0.6	0.6	0.256	0.256	0.55	0.55	0.415	0.415	0.674	0.674	0.3	0.3	0.45	0.45	0.067	0.067	0.261	0.261	0.726	0.726	0.159	0.159	0.538	0.538
42	temporal	0.909	0.909	0.989	0.989	0.564	0.564	0.948	0.948	0.929	0.929	0.947	0.947	0.911	0.911	0.4	0.4	0.912	0.912	0.931	0.931	0.959	0.959	0.904	0.904	0.947	0.947
42	random	0.784	0.784	0.965	0.965	0.568	0.568	0.896	0.896	0.865	0.865	0.851	0.851	0.882	0.882	0.405	0.405	0.791	0.791	0.865	0.865	0.902	0.902	0.831	0.831	0.889	0.889
117	random	0.541	0.541	0.843	0.843	0.348	0.348	0.772	0.772	0.759	0.759	0.742	0.742	0.781	0.781	0.47	0.47	0.536	0.536	0.744	0.744	0.77	0.77	0.72	0.72	0.767	0.767
117	temporal	0.155	0.155	0.661	0.661	0.431	0.431	0.563	0.563	0.829	0.829	0.749	0.749	0.928	0.928	0.4	0.4	0.153	0.153	0.747	0.747	0.768	0.768	0.727	0.727	0.58	0.58
34	random	0.361	0.361	0.748	0.748	0.245	0.245	0.681	0.681	0.674	0.674	0.677	0.677	0.674	0.674	0.5	0.5	0.361	0.361	0.674	0.674	0.677	0.677	0.674	0.674	0.681	0.681
34	temporal	0.208	0.208	0.675	0.675	0.273	0.273	0.613	0.613	0.513	0.513	0.762	0.762	0.386	0.386	0.5	0.5	0.208	0.208	0.513	0.513	0.762	0.762	0.386	0.386	0.613	0.613
88	temporal	0.143	0.143	0.776	0.776	0.123	0.123	0.542	0.542	0.962	0.962	0.926	0.926	1.0	1.0	0.5	0.5	0.143	0.143	0.962	0.962	0.926	0.926	1.0	1.0	0.542	0.542
88	random	-0.001	-0.001	0.896	0.896	0.117	0.117	0.5	0.5	0.926	0.926	0.864	0.864	0.999	0.999	0.095	0.095	-0.001	-0.001	0.926	0.926	0.864	0.864	0.999	0.999	0.5	0.5
127	temporal	0.01	0.01	0.48	0.48	0.116	0.116	0.506	0.506	0.213	0.213	0.646	0.646	0.128	0.128	0.5	0.5	0.01	0.01	0.213	0.213	0.646	0.646	0.128	0.128	0.506	0.506
127	random	0.472	0.472	0.806	0.806	0.275	0.275	0.734	0.734	0.773	0.773	0.715	0.715	0.843	0.843	0.5	0.5	0.472	0.472	0.773	0.773	0.715	0.715	0.843	0.843	0.734	0.734
6	random	0.679	0.679	0.938	0.938	0.591	0.591	0.843	0.843	0.77	0.77	0.787	0.787	0.776	0.776	0.37	0.37	0.687	0.687	0.759	0.759	0.942	0.942	0.64	0.64	0.811	0.811
6	temporal	0.211	0.211	0.763	0.763	0.764	0.764	0.664	0.664	0.723	0.723	0.905	0.905	0.601	0.601	0.25	0.25	0.005	0.005	0.028	0.028	1.0	1.0	0.014	0.014	0.507	0.507
65	random	0.314	0.314	0.785	0.785	0.257	0.257	0.648	0.648	0.392	0.392	0.428	0.428	0.365	0.365	0.2	0.2	0.011	0.011	0.012	0.012	0.4	0.4	0.006	0.006	0.503	0.503
65	temporal	-0.004	-0.004	0.514	0.514	0.147	0.147	0.499	0.499	0.0	0.0	0.0	0.0	0.0	0.0	0.2	0.2	0.0	0.0	0.0	0.0	0.0	0.0	0.0	0.0	0.5	0.5
62	random	0.666	0.666	0.936	0.936	0.644	0.644	0.816	0.816	0.712	0.712	0.787	0.787	0.667	0.667	0.335	0.335	0.324	0.324	0.363	0.363	0.919	0.919	0.229	0.229	0.613	0.613
62	temporal	0.759	0.759	0.962	0.962	0.688	0.688	0.871	0.871	0.8	0.8	0.824	0.824	0.778	0.778	0.3	0.3	0.171	0.171	0.2	0.2	1.0	1.0	0.111	0.111	0.556	0.556
59	temporal	0.138	0.138	0.725	0.725	0.528	0.528	0.613	0.613	0.897	0.897	0.948	0.948	0.85	0.85	0.45	0.45	0.094	0.094	0.778	0.778	0.959	0.959	0.654	0.654	0.64	0.64
59	random	0.47	0.47	0.835	0.835	0.348	0.348	0.738	0.738	0.759	0.759	0.78	0.78	0.742	0.742	0.5	0.5	0.47	0.47	0.759	0.759	0.78	0.78	0.742	0.742	0.738	0.738
95	temporal	0.636	0.636	0.846	0.846	0.622	0.622	0.842	0.842	0.956	0.956	0.966	0.966	0.945	0.945	0.4	0.4	0.263	0.263	0.82	0.82	0.963	0.963	0.714	0.714	0.748	0.748
95	random	0.649	0.649	0.922	0.922	0.457	0.457	0.825	0.825	0.81	0.81	0.803	0.803	0.822	0.822	0.445	0.445	0.653	0.653	0.8	0.8	0.86	0.86	0.748	0.748	0.823	0.823
44	random	0.414	0.414	0.849	0.849	0.36	0.36	0.725	0.725	0.511	0.511	0.487	0.487	0.566	0.566	0.27	0.27	0.003	0.003	0.003	0.003	0.1	0.1	0.002	0.002	0.501	0.501
44	temporal	0.189	0.189	0.69	0.69	0.29	0.29	0.619	0.619	0.465	0.465	0.361	0.361	0.652	0.652	0.25	0.25	0.0	0.0	0.0	0.0	0.0	0.0	0.0	0.0	0.5	0.5
105	temporal	0.144	0.144	0.589	0.589	0.296	0.296	0.586	0.586	0.573	0.573	0.761	0.761	0.46	0.46	0.45	0.45	0.041	0.041	0.181	0.181	0.826	0.826	0.102	0.102	0.53	0.53
105	random	0.483	0.483	0.824	0.824	0.327	0.327	0.742	0.742	0.73	0.73	0.736	0.736	0.727	0.727	0.5	0.5	0.483	0.483	0.73	0.73	0.736	0.736	0.727	0.727	0.742	0.742
135	random	0.197	0.197	0.729	0.729	0.179	0.179	0.61	0.61	0.335	0.335	0.295	0.295	0.407	0.407	0.205	0.205	0.0	0.0	0.0	0.0	0.0	0.0	0.0	0.0	0.5	0.5
135	temporal	0.32	0.32	0.702	0.702	0.276	0.276	0.657	0.657	0.485	0.485	0.5	0.5	0.471	0.471	0.2	0.2	0.0	0.0	0.0	0.0	0.0	0.0	0.0	0.0	0.5	0.5
23	random	0.816	0.816	0.977	0.977	0.698	0.698	0.913	0.913	0.852	0.852	0.841	0.841	0.865	0.865	0.435	0.435	0.773	0.773	0.814	0.814	0.862	0.862	0.774	0.774	0.872	0.872
23	temporal	0.745	0.745	0.93	0.93	0.768	0.768	0.873	0.873	0.87	0.87	0.846	0.846	0.896	0.896	0.35	0.35	0.366	0.366	0.553	0.553	0.897	0.897	0.4	0.4	0.679	0.679
77	temporal	0.258	0.258	0.723	0.723	0.041	0.041	0.629	0.629	0.528	0.528	0.53	0.53	0.525	0.525	0.5	0.5	0.258	0.258	0.528	0.528	0.53	0.53	0.525	0.525	0.629	0.629
77	random	0.669	0.669	0.905	0.905	0.36	0.36	0.832	0.832	0.854	0.854	0.803	0.803	0.913	0.913	0.5	0.5	0.669	0.669	0.854	0.854	0.803	0.803	0.913	0.913	0.832	0.832
106	temporal	0.355	0.355	0.844	0.844	0.565	0.565	0.69	0.69	0.596	0.596	0.894	0.894	0.447	0.447	0.45	0.45	0.224	0.224	0.428	0.428	0.913	0.913	0.279	0.279	0.623	0.623
106	random	0.688	0.688	0.932	0.932	0.526	0.526	0.844	0.844	0.795	0.795	0.796	0.796	0.795	0.795	0.465	0.465	0.678	0.678	0.784	0.784	0.819	0.819	0.752	0.752	0.833	0.833
55	random	0.536	0.536	0.852	0.852	0.336	0.336	0.77	0.77	0.746	0.746	0.728	0.728	0.767	0.767	0.5	0.5	0.536	0.536	0.746	0.746	0.728	0.728	0.767	0.767	0.77	0.77
55	temporal	-0.093	-0.093	0.508	0.508	0.366	0.366	0.453	0.453	0.704	0.704	0.704	0.704	0.704	0.704	0.45	0.45	-0.034	-0.034	0.59	0.59	0.713	0.713	0.502	0.502	0.479	0.479
69	temporal	0.287	0.287	0.772	0.772	0.537	0.537	0.619	0.619	0.841	0.841	0.752	0.752	0.953	0.953	0.5	0.5	0.287	0.287	0.841	0.841	0.752	0.752	0.953	0.953	0.619	0.619
69	random	0.732	0.732	0.932	0.932	0.479	0.479	0.869	0.869	0.837	0.837	0.823	0.823	0.853	0.853	0.5	0.5	0.732	0.732	0.837	0.837	0.823	0.823	0.853	0.853	0.869	0.869
5	temporal	0.805	0.805	0.902	0.902	0.316	0.316	0.896	0.896	0.879	0.879	0.93	0.93	0.833	0.833	0.5	0.5	0.805	0.805	0.879	0.879	0.93	0.93	0.833	0.833	0.896	0.896
5	random	0.67	0.67	0.905	0.905	0.367	0.367	0.833	0.833	0.861	0.861	0.816	0.816	0.912	0.912	0.5	0.5	0.67	0.67	0.861	0.861	0.816	0.816	0.912	0.912	0.833	0.833
27	random	0.245	0.245	0.691	0.691	0.208	0.208	0.629	0.629	0.523	0.523	0.495	0.495	0.584	0.584	0.36	0.36	0.018	0.018	0.032	0.032	0.35	0.35	0.017	0.017	0.507	0.507
27	temporal	0.019	0.019	0.556	0.556	0.099	0.099	0.511	0.511	0.422	0.422	0.345	0.345	0.543	0.543	0.4	0.4	0.166	0.166	0.4	0.4	0.48	0.48	0.343	0.343	0.577	0.577
76	temporal	0.418	0.418	0.818	0.818	0.497	0.497	0.689	0.689	0.835	0.835	0.762	0.762	0.924	0.924	0.4	0.4	0.409	0.409	0.726	0.726	0.885	0.885	0.616	0.616	0.732	0.732
76	random	0.568	0.568	0.863	0.863	0.391	0.391	0.786	0.786	0.763	0.763	0.746	0.746	0.782	0.782	0.455	0.455	0.546	0.546	0.727	0.727	0.802	0.802	0.667	0.667	0.768	0.768
100	random	0.7	0.7	0.919	0.919	0.549	0.549	0.88	0.88	0.754	0.754	0.712	0.712	0.83	0.83	0.245	0.245	0.01	0.01	0.014	0.014	0.05	0.05	0.008	0.008	0.503	0.503
100	temporal	0.607	0.607	0.909	0.909	0.519	0.519	0.792	0.792	0.667	0.667	0.7	0.7	0.636	0.636	0.25	0.25	0.11	0.11	0.154	0.154	0.5	0.5	0.091	0.091	0.537	0.537
79	temporal	0.051	0.051	0.638	0.638	0.487	0.487	0.522	0.522	0.87	0.87	0.844	0.844	0.897	0.897	0.45	0.45	0.083	0.083	0.826	0.826	0.854	0.854	0.8	0.8	0.547	0.547
79	random	0.662	0.662	0.902	0.902	0.37	0.37	0.834	0.834	0.83	0.83	0.787	0.787	0.88	0.88	0.49	0.49	0.664	0.664	0.83	0.83	0.792	0.792	0.873	0.873	0.835	0.835
39	temporal	0.424	0.424	0.901	0.901	0.261	0.261	0.673	0.673	0.875	0.875	0.778	0.778	1.0	1.0	0.5	0.5	0.424	0.424	0.875	0.875	0.778	0.778	1.0	1.0	0.673	0.673
39	random	0.416	0.416	0.875	0.875	0.227	0.227	0.674	0.674	0.865	0.865	0.77	0.77	0.99	0.99	0.5	0.5	0.416	0.416	0.865	0.865	0.77	0.77	0.99	0.99	0.674	0.674
92	temporal	0.207	0.207	0.598	0.598	0.143	0.143	0.565	0.565	0.231	0.231	1.0	1.0	0.13	0.13	0.3	0.3	0.0	0.0	0.0	0.0	0.0	0.0	0.0	0.0	0.5	0.5
92	random	0.393	0.393	0.817	0.817	0.348	0.348	0.699	0.699	0.491	0.491	0.502	0.502	0.496	0.496	0.275	0.275	0.016	0.016	0.02	0.02	0.3	0.3	0.01	0.01	0.505	0.505
73	temporal	0.335	0.335	0.841	0.841	0.475	0.475	0.635	0.635	0.434	0.434	0.742	0.742	0.307	0.307	0.2	0.2	0.0	0.0	0.0	0.0	0.0	0.0	0.0	0.0	0.5	0.5
73	random	0.409	0.409	0.833	0.833	0.374	0.374	0.696	0.696	0.491	0.491	0.533	0.533	0.465	0.465	0.24	0.24	-0.001	-0.001	0.0	0.0	0.0	0.0	0.0	0.0	0.5	0.5
122	random	0.506	0.506	0.838	0.838	0.37	0.37	0.755	0.755	0.709	0.709	0.693	0.693	0.734	0.734	0.41	0.41	0.461	0.461	0.628	0.628	0.807	0.807	0.522	0.522	0.719	0.719
122	temporal	0.261	0.261	0.679	0.679	0.106	0.106	0.656	0.656	0.531	0.531	0.425	0.425	0.708	0.708	0.45	0.45	0.364	0.364	0.524	0.524	0.611	0.611	0.458	0.458	0.669	0.669
50	temporal	0.071	0.071	0.591	0.591	0.247	0.247	0.527	0.527	0.825	0.825	0.722	0.722	0.963	0.963	0.45	0.45	0.066	0.066	0.787	0.787	0.724	0.724	0.862	0.862	0.529	0.529
50	random	0.559	0.559	0.854	0.854	0.302	0.302	0.776	0.776	0.821	0.821	0.783	0.783	0.863	0.863	0.495	0.495	0.562	0.562	0.821	0.821	0.786	0.786	0.86	0.86	0.777	0.777
48	temporal	0.417	0.417	0.854	0.854	0.59	0.59	0.721	0.721	0.678	0.678	0.869	0.869	0.556	0.556	0.4	0.4	0.163	0.163	0.355	0.355	0.888	0.888	0.222	0.222	0.592	0.592
48	random	0.667	0.667	0.929	0.929	0.526	0.526	0.832	0.832	0.774	0.774	0.781	0.781	0.768	0.768	0.45	0.45	0.632	0.632	0.736	0.736	0.838	0.838	0.659	0.659	0.799	0.799
25	temporal	0.453	0.453	0.714	0.714	0.184	0.184	0.669	0.669	0.931	0.931	0.873	0.873	0.998	0.998	0.5	0.5	0.453	0.453	0.931	0.931	0.873	0.873	0.998	0.998	0.669	0.669
25	random	0.68	0.68	0.901	0.901	0.21	0.21	0.801	0.801	0.932	0.932	0.882	0.882	0.988	0.988	0.5	0.5	0.68	0.68	0.932	0.932	0.882	0.882	0.988	0.988	0.801	0.801
80	random	0.671	0.671	0.917	0.917	0.467	0.467	0.839	0.839	0.795	0.795	0.777	0.777	0.816	0.816	0.47	0.47	0.66	0.66	0.783	0.783	0.794	0.794	0.773	0.773	0.828	0.828
80	temporal	0.317	0.317	0.787	0.787	0.479	0.479	0.671	0.671	0.655	0.655	0.797	0.797	0.556	0.556	0.4	0.4	0.069	0.069	0.211	0.211	0.831	0.831	0.121	0.121	0.542	0.542
110	random	0.389	0.389	0.871	0.871	0.258	0.258	0.664	0.664	0.857	0.857	0.763	0.763	0.978	0.978	0.5	0.5	0.389	0.389	0.857	0.857	0.763	0.763	0.978	0.978	0.664	0.664
110	temporal	0.169	0.169	0.712	0.712	0.229	0.229	0.597	0.597	0.761	0.761	0.819	0.819	0.711	0.711	0.5	0.5	0.169	0.169	0.761	0.761	0.819	0.819	0.711	0.711	0.597	0.597
108	random	0.657	0.657	0.924	0.924	0.599	0.599	0.82	0.82	0.708	0.708	0.742	0.742	0.684	0.684	0.375	0.375	0.388	0.388	0.437	0.437	0.855	0.855	0.295	0.295	0.643	0.643
108	temporal	0.185	0.185	0.76	0.76	0.547	0.547	0.587	0.587	0.401	0.401	0.667	0.667	0.287	0.287	0.3	0.3	-0.003	-0.003	0.01	0.01	0.333	0.333	0.005	0.005	0.498	0.498
102	random	0.56	0.56	0.865	0.865	0.367	0.367	0.78	0.78	0.789	0.789	0.757	0.757	0.826	0.826	0.455	0.455	0.555	0.555	0.763	0.763	0.814	0.814	0.718	0.718	0.778	0.778
102	temporal	0.144	0.144	0.671	0.671	0.424	0.424	0.582	0.582	0.704	0.704	0.777	0.777	0.643	0.643	0.4	0.4	0.21	0.21	0.525	0.525	0.951	0.951	0.363	0.363	0.657	0.657
90	temporal	0.04	0.04	0.746	0.746	0.629	0.629	0.524	0.524	0.091	0.091	1.0	1.0	0.048	0.048	0.25	0.25	0.0	0.0	0.0	0.0	0.0	0.0	0.0	0.0	0.5	0.5
90	random	0.514	0.514	0.84	0.84	0.439	0.439	0.76	0.76	0.62	0.62	0.625	0.625	0.626	0.626	0.27	0.27	0.289	0.289	0.356	0.356	0.821	0.821	0.238	0.238	0.611	0.611
119	random	0.534	0.534	0.879	0.879	0.528	0.528	0.767	0.767	0.625	0.625	0.672	0.672	0.615	0.615	0.28	0.28	0.196	0.196	0.228	0.228	0.9	0.9	0.138	0.138	0.569	0.569
119	temporal	0.258	0.258	0.749	0.749	0.372	0.372	0.654	0.654	0.505	0.505	0.409	0.409	0.659	0.659	0.25	0.25	0.0	0.0	0.0	0.0	0.0	0.0	0.0	0.0	0.5	0.5
109	temporal	0.467	0.467	0.779	0.779	0.089	0.089	0.71	0.71	0.594	0.594	0.76	0.76	0.487	0.487	0.5	0.5	0.467	0.467	0.594	0.594	0.76	0.76	0.487	0.487	0.71	0.71
109	random	0.618	0.618	0.884	0.884	0.353	0.353	0.808	0.808	0.845	0.845	0.807	0.807	0.892	0.892	0.5	0.5	0.618	0.618	0.845	0.845	0.807	0.807	0.892	0.892	0.808	0.808
97	random	0.674	0.674	0.938	0.938	0.581	0.581	0.845	0.845	0.76	0.76	0.74	0.74	0.785	0.785	0.345	0.345	0.547	0.547	0.63	0.63	0.883	0.883	0.491	0.491	0.734	0.734
97	temporal	0.585	0.585	0.909	0.909	0.443	0.443	0.844	0.844	0.716	0.716	0.591	0.591	0.91	0.91	0.3	0.3	0.494	0.494	0.603	0.603	0.731	0.731	0.514	0.514	0.723	0.723
126	random	0.409	0.409	0.772	0.772	0.308	0.308	0.703	0.703	0.614	0.614	0.636	0.636	0.608	0.608	0.385	0.385	0.214	0.214	0.345	0.345	0.714	0.714	0.234	0.234	0.591	0.591
126	temporal	0.204	0.204	0.683	0.683	0.339	0.339	0.601	0.601	0.505	0.505	0.639	0.639	0.418	0.418	0.35	0.35	0.135	0.135	0.273	0.273	0.818	0.818	0.164	0.164	0.565	0.565
124	temporal	0.234	0.234	0.888	0.888	0.304	0.304	0.728	0.728	0.426	0.426	0.277	0.277	0.929	0.929	0.4	0.4	0.638	0.638	0.692	0.692	0.75	0.75	0.643	0.643	0.801	0.801
124	random	0.482	0.482	0.831	0.831	0.363	0.363	0.751	0.751	0.668	0.668	0.64	0.64	0.713	0.713	0.35	0.35	0.211	0.211	0.324	0.324	0.775	0.775	0.215	0.215	0.588	0.588
4	temporal	0.357	0.357	0.7	0.7	0.288	0.288	0.671	0.671	0.539	0.539	0.586	0.586	0.5	0.5	0.35	0.35	0.051	0.051	0.094	0.094	0.643	0.643	0.051	0.051	0.519	0.519
4	random	0.463	0.463	0.835	0.835	0.34	0.34	0.74	0.74	0.602	0.602	0.576	0.576	0.633	0.633	0.345	0.345	0.154	0.154	0.22	0.22	0.707	0.707	0.132	0.132	0.556	0.556
29	temporal	0.411	0.411	0.793	0.793	0.481	0.481	0.675	0.675	0.904	0.904	0.862	0.862	0.949	0.949	0.45	0.45	0.457	0.457	0.893	0.893	0.888	0.888	0.899	0.899	0.724	0.724
29	random	0.567	0.567	0.859	0.859	0.351	0.351	0.786	0.786	0.796	0.796	0.774	0.774	0.825	0.825	0.495	0.495	0.564	0.564	0.794	0.794	0.775	0.775	0.82	0.82	0.784	0.784
35	random	0.67	0.67	0.916	0.916	0.398	0.398	0.834	0.834	0.847	0.847	0.822	0.822	0.874	0.874	0.5	0.5	0.67	0.67	0.847	0.847	0.822	0.822	0.874	0.874	0.834	0.834
35	temporal	0.193	0.193	0.75	0.75	0.4	0.4	0.634	0.634	0.617	0.617	0.861	0.861	0.481	0.481	0.5	0.5	0.193	0.193	0.617	0.617	0.861	0.861	0.481	0.481	0.634	0.634
83	random	0.293	0.293	0.739	0.739	0.251	0.251	0.645	0.645	0.443	0.443	0.469	0.469	0.433	0.433	0.3	0.3	0.039	0.039	0.048	0.048	0.4	0.4	0.026	0.026	0.513	0.513
83	temporal	0.313	0.313	0.682	0.682	0.238	0.238	0.661	0.661	0.481	0.481	0.464	0.464	0.5	0.5	0.3	0.3	0.0	0.0	0.0	0.0	0.0	0.0	0.0	0.0	0.5	0.5
129	random	0.094	0.094	0.802	0.802	0.129	0.129	0.531	0.531	0.918	0.918	0.848	0.848	1.0	1.0	0.495	0.495	0.108	0.108	0.919	0.919	0.849	0.849	1.0	1.0	0.535	0.535
129	temporal	-0.017	-0.017	0.626	0.626	0.106	0.106	0.495	0.495	0.922	0.922	0.862	0.862	0.989	0.989	0.5	0.5	-0.017	-0.017	0.922	0.922	0.862	0.862	0.989	0.989	0.495	0.495
133	random	0.569	0.569	0.902	0.902	0.55	0.55	0.796	0.796	0.664	0.664	0.651	0.651	0.695	0.695	0.255	0.255	0.452	0.452	0.526	0.526	0.848	0.848	0.389	0.389	0.685	0.685
133	temporal	0.395	0.395	0.827	0.827	0.684	0.684	0.697	0.697	0.635	0.635	0.8	0.8	0.526	0.526	0.25	0.25	0.0	0.0	0.0	0.0	0.0	0.0	0.0	0.0	0.5	0.5
13	random	0.3	0.3	0.768	0.768	0.269	0.269	0.662	0.662	0.471	0.471	0.442	0.442	0.522	0.522	0.275	0.275	0.007	0.007	0.012	0.012	0.05	0.05	0.007	0.007	0.503	0.503
13	temporal	-0.013	-0.013	0.268	0.268	-0.026	-0.026	0.495	0.495	0.0	0.0	0.0	0.0	0.0	0.0	0.3	0.3	0.0	0.0	0.0	0.0	0.0	0.0	0.0	0.0	0.5	0.5
19	temporal	0.032	0.032	0.48	0.48	0.055	0.055	0.519	0.519	0.423	0.423	0.341	0.341	0.556	0.556	0.3	0.3	0.0	0.0	0.0	0.0	0.0	0.0	0.0	0.0	0.5	0.5
19	random	0.343	0.343	0.75	0.75	0.293	0.293	0.664	0.664	0.481	0.481	0.549	0.549	0.449	0.449	0.325	0.325	0.19	0.19	0.234	0.234	0.967	0.967	0.136	0.136	0.567	0.567
75	random	0.698	0.698	0.935	0.935	0.515	0.515	0.855	0.855	0.816	0.816	0.785	0.785	0.852	0.852	0.415	0.415	0.663	0.663	0.779	0.779	0.852	0.852	0.718	0.718	0.821	0.821
75	temporal	0.389	0.389	0.763	0.763	0.471	0.471	0.699	0.699	0.713	0.713	0.769	0.769	0.665	0.665	0.4	0.4	0.292	0.292	0.58	0.58	0.816	0.816	0.449	0.449	0.657	0.657
89	temporal	0.107	0.107	0.674	0.674	0.236	0.236	0.543	0.543	0.227	0.227	0.357	0.357	0.167	0.167	0.2	0.2	0.0	0.0	0.0	0.0	0.0	0.0	0.0	0.0	0.5	0.5
89	random	0.263	0.263	0.796	0.796	0.28	0.28	0.641	0.641	0.33	0.33	0.395	0.395	0.353	0.353	0.185	0.185	0.0	0.0	0.0	0.0	0.0	0.0	0.0	0.0	0.5	0.5
45	random	0.351	0.351	0.729	0.729	0.217	0.217	0.682	0.682	0.588	0.588	0.569	0.569	0.632	0.632	0.39	0.39	0.097	0.097	0.172	0.172	0.59	0.59	0.107	0.107	0.54	0.54
45	temporal	0.276	0.276	0.694	0.694	0.371	0.371	0.628	0.628	0.423	0.423	0.917	0.917	0.275	0.275	0.4	0.4	0.0	0.0	0.0	0.0	0.0	0.0	0.0	0.0	0.5	0.5
40	random	0.702	0.702	0.914	0.914	0.407	0.407	0.852	0.852	0.853	0.853	0.814	0.814	0.896	0.896	0.5	0.5	0.702	0.702	0.853	0.853	0.814	0.814	0.896	0.896	0.852	0.852
40	temporal	0.317	0.317	0.716	0.716	0.455	0.455	0.656	0.656	0.84	0.84	0.834	0.834	0.846	0.846	0.5	0.5	0.317	0.317	0.84	0.84	0.834	0.834	0.846	0.846	0.656	0.656
68	temporal	0.178	0.178	0.84	0.84	0.288	0.288	0.565	0.565	0.861	0.861	0.755	0.755	1.0	1.0	0.5	0.5	0.178	0.178	0.861	0.861	0.755	0.755	1.0	1.0	0.565	0.565
68	random	0.616	0.616	0.919	0.919	0.279	0.279	0.78	0.78	0.891	0.891	0.809	0.809	0.991	0.991	0.5	0.5	0.616	0.616	0.891	0.891	0.809	0.809	0.991	0.991	0.78	0.78
30	random	0.49	0.49	0.823	0.823	0.308	0.308	0.745	0.745	0.716	0.716	0.725	0.725	0.712	0.712	0.485	0.485	0.466	0.466	0.694	0.694	0.734	0.734	0.662	0.662	0.733	0.733
30	temporal	0.054	0.054	0.594	0.594	0.399	0.399	0.545	0.545	0.463	0.463	0.816	0.816	0.323	0.323	0.45	0.45	-0.014	-0.014	0.132	0.132	0.7	0.7	0.073	0.073	0.486	0.486
60	temporal	0.089	0.089	0.624	0.624	0.065	0.065	0.535	0.535	0.205	0.205	0.333	0.333	0.148	0.148	0.25	0.25	0.0	0.0	0.0	0.0	0.0	0.0	0.0	0.0	0.5	0.5
60	random	0.269	0.269	0.72	0.72	0.268	0.268	0.645	0.645	0.433	0.433	0.408	0.408	0.482	0.482	0.255	0.255	0.024	0.024	0.03	0.03	0.3	0.3	0.016	0.016	0.508	0.508
17	temporal	0.647	0.647	0.886	0.886	0.53	0.53	0.825	0.825	0.802	0.802	0.784	0.784	0.821	0.821	0.4	0.4	0.454	0.454	0.608	0.608	0.927	0.927	0.452	0.452	0.713	0.713
17	random	0.621	0.621	0.87	0.87	0.463	0.463	0.811	0.811	0.757	0.757	0.76	0.76	0.76	0.76	0.395	0.395	0.572	0.572	0.696	0.696	0.854	0.854	0.591	0.591	0.766	0.766
84	random	0.32	0.32	0.773	0.773	0.186	0.186	0.628	0.628	0.861	0.861	0.766	0.766	0.986	0.986	0.5	0.5	0.32	0.32	0.861	0.861	0.766	0.766	0.986	0.986	0.628	0.628
84	temporal	0.444	0.444	0.81	0.81	0.043	0.043	0.715	0.715	0.794	0.794	0.667	0.667	0.982	0.982	0.5	0.5	0.444	0.444	0.794	0.794	0.667	0.667	0.982	0.982	0.715	0.715
9	temporal	0.0	0.0	0.664	0.664	0.075	0.075	0.5	0.5	0.974	0.974	0.949	0.949	1.0	1.0	0.05	0.05	0.0	0.0	0.974	0.974	0.949	0.949	1.0	1.0	0.5	0.5
9	random	0.0	0.0	0.886	0.886	0.077	0.077	0.5	0.5	0.952	0.952	0.909	0.909	1.0	1.0	0.135	0.135	0.0	0.0	0.952	0.952	0.909	0.909	1.0	1.0	0.5	0.5
36	random	0.494	0.494	0.844	0.844	0.441	0.441	0.752	0.752	0.643	0.643	0.639	0.639	0.666	0.666	0.325	0.325	0.102	0.102	0.142	0.142	0.797	0.797	0.08	0.08	0.537	0.537
36	temporal	0.379	0.379	0.66	0.66	0.381	0.381	0.662	0.662	0.5	0.5	0.875	0.875	0.35	0.35	0.3	0.3	0.0	0.0	0.0	0.0	0.0	0.0	0.0	0.0	0.5	0.5
20	random	0.559	0.559	0.887	0.887	0.309	0.309	0.764	0.764	0.852	0.852	0.783	0.783	0.936	0.936	0.5	0.5	0.559	0.559	0.852	0.852	0.783	0.783	0.936	0.936	0.764	0.764
20	temporal	0.282	0.282	0.718	0.718	0.029	0.029	0.639	0.639	0.581	0.581	0.658	0.658	0.52	0.52	0.5	0.5	0.282	0.282	0.581	0.581	0.658	0.658	0.52	0.52	0.639	0.639
116	temporal	0.251	0.251	0.655	0.655	0.357	0.357	0.627	0.627	0.62	0.62	0.671	0.671	0.576	0.576	0.35	0.35	0.06	0.06	0.207	0.207	0.706	0.706	0.121	0.121	0.532	0.532
116	random	0.475	0.475	0.826	0.826	0.385	0.385	0.738	0.738	0.651	0.651	0.653	0.653	0.656	0.656	0.395	0.395	0.373	0.373	0.5	0.5	0.823	0.823	0.368	0.368	0.662	0.662
86	temporal	0.094	0.094	0.619	0.619	0.422	0.422	0.575	0.575	0.473	0.473	0.846	0.846	0.328	0.328	0.45	0.45	0.092	0.092	0.386	0.386	0.892	0.892	0.246	0.246	0.579	0.579
86	random	0.522	0.522	0.857	0.857	0.367	0.367	0.762	0.762	0.763	0.763	0.74	0.74	0.795	0.795	0.485	0.485	0.521	0.521	0.756	0.756	0.752	0.752	0.762	0.762	0.761	0.761
98	random	0.391	0.391	0.918	0.918	0.179	0.179	0.65	0.65	0.912	0.912	0.849	0.849	0.986	0.986	0.5	0.5	0.391	0.391	0.912	0.912	0.849	0.849	0.986	0.986	0.65	0.65
98	temporal	0.18	0.18	0.832	0.832	0.158	0.158	0.56	0.56	0.904	0.904	0.824	0.824	1.0	1.0	0.5	0.5	0.18	0.18	0.904	0.904	0.824	0.824	1.0	1.0	0.56	0.56
118	temporal	0.359	0.359	0.759	0.759	0.425	0.425	0.673	0.673	0.793	0.793	0.76	0.76	0.829	0.829	0.45	0.45	0.392	0.392	0.77	0.77	0.804	0.804	0.739	0.739	0.703	0.703
118	random	0.606	0.606	0.891	0.891	0.397	0.397	0.808	0.808	0.789	0.789	0.754	0.754	0.833	0.833	0.485	0.485	0.605	0.605	0.784	0.784	0.766	0.766	0.807	0.807	0.806	0.806
38	random	0.32	0.32	0.841	0.841	0.147	0.147	0.626	0.626	0.888	0.888	0.822	0.822	0.967	0.967	0.5	0.5	0.32	0.32	0.888	0.888	0.822	0.822	0.967	0.967	0.626	0.626
38	temporal	0.0	0.0	0.749	0.749	0.23	0.23	0.5	0.5	0.969	0.969	0.939	0.939	1.0	1.0	0.5	0.5	0.0	0.0	0.969	0.969	0.939	0.939	1.0	1.0	0.5	0.5
130	temporal	0.225	0.225	0.723	0.723	0.31	0.31	0.604	0.604	0.442	0.442	0.639	0.639	0.338	0.338	0.4	0.4	0.2	0.2	0.329	0.329	0.824	0.824	0.206	0.206	0.588	0.588
130	random	0.419	0.419	0.762	0.762	0.273	0.273	0.706	0.706	0.604	0.604	0.632	0.632	0.583	0.583	0.405	0.405	0.173	0.173	0.295	0.295	0.674	0.674	0.195	0.195	0.572	0.572
91	random	0.479	0.479	0.856	0.856	0.205	0.205	0.709	0.709	0.89	0.89	0.834	0.834	0.956	0.956	0.5	0.5	0.479	0.479	0.89	0.89	0.834	0.834	0.956	0.956	0.709	0.709
91	temporal	0.634	0.634	0.885	0.885	0.211	0.211	0.815	0.815	0.881	0.881	0.876	0.876	0.885	0.885	0.5	0.5	0.634	0.634	0.881	0.881	0.876	0.876	0.885	0.885	0.815	0.815
113	random	0.125	0.125	0.629	0.629	0.079	0.079	0.572	0.572	0.278	0.278	0.253	0.253	0.326	0.326	0.21	0.21	0.0	0.0	0.0	0.0	0.0	0.0	0.0	0.0	0.5	0.5
113	temporal	0.051	0.051	0.535	0.535	0.002	0.002	0.559	0.559	0.303	0.303	0.188	0.188	0.794	0.794	0.2	0.2	0.0	0.0	0.0	0.0	0.0	0.0	0.0	0.0	0.5	0.5
16	random	0.58	0.58	0.863	0.863	0.38	0.38	0.791	0.791	0.754	0.754	0.746	0.746	0.764	0.764	0.455	0.455	0.523	0.523	0.694	0.694	0.793	0.793	0.618	0.618	0.753	0.753
16	temporal	0.387	0.387	0.806	0.806	0.478	0.478	0.707	0.707	0.719	0.719	0.82	0.82	0.64	0.64	0.45	0.45	0.248	0.248	0.55	0.55	0.845	0.845	0.408	0.408	0.644	0.644
107	random	0.473	0.473	0.849	0.849	0.413	0.413	0.742	0.742	0.608	0.608	0.602	0.602	0.625	0.625	0.36	0.36	0.24	0.24	0.311	0.311	0.815	0.815	0.199	0.199	0.592	0.592
107	temporal	0.43	0.43	0.887	0.887	0.212	0.212	0.788	0.788	0.526	0.526	0.41	0.41	0.735	0.735	0.35	0.35	0.301	0.301	0.36	0.36	0.562	0.562	0.265	0.265	0.617	0.617
10	temporal	0.522	0.522	0.836	0.836	0.391	0.391	0.733	0.733	0.902	0.902	0.861	0.861	0.948	0.948	0.5	0.5	0.522	0.522	0.902	0.902	0.861	0.861	0.948	0.948	0.733	0.733
10	random	0.491	0.491	0.838	0.838	0.304	0.304	0.741	0.741	0.797	0.797	0.754	0.754	0.845	0.845	0.5	0.5	0.491	0.491	0.797	0.797	0.754	0.754	0.845	0.845	0.741	0.741
66	random	0.004	0.004	0.69	0.69	0.087	0.087	0.501	0.501	0.89	0.89	0.802	0.802	0.998	0.998	0.395	0.395	0.002	0.002	0.889	0.889	0.802	0.802	0.998	0.998	0.501	0.501
66	temporal	0.0	0.0	0.565	0.565	-0.012	-0.012	0.5	0.5	0.873	0.873	0.774	0.774	1.0	1.0	0.5	0.5	0.0	0.0	0.873	0.873	0.774	0.774	1.0	1.0	0.5	0.5
134	random	0.588	0.588	0.925	0.925	0.237	0.237	0.753	0.753	0.909	0.909	0.84	0.84	0.991	0.991	0.5	0.5	0.588	0.588	0.909	0.909	0.84	0.84	0.991	0.991	0.753	0.753
134	temporal	0.487	0.487	0.87	0.87	0.087	0.087	0.744	0.744	0.792	0.792	0.667	0.667	0.975	0.975	0.5	0.5	0.487	0.487	0.792	0.792	0.667	0.667	0.975	0.975	0.744	0.744
115	random	0.612	0.612	0.895	0.895	0.475	0.475	0.807	0.807	0.74	0.74	0.737	0.737	0.747	0.747	0.395	0.395	0.314	0.314	0.42	0.42	0.871	0.871	0.289	0.289	0.633	0.633
115	temporal	0.235	0.235	0.819	0.819	0.588	0.588	0.607	0.607	0.768	0.768	0.628	0.628	0.988	0.988	0.3	0.3	0.195	0.195	0.36	0.36	1.0	1.0	0.22	0.22	0.61	0.61
1	temporal	0.179	0.179	0.884	0.884	0.103	0.103	0.561	0.561	0.901	0.901	0.827	0.827	0.989	0.989	0.5	0.5	0.179	0.179	0.901	0.901	0.827	0.827	0.989	0.989	0.561	0.561
1	random	0.272	0.272	0.925	0.925	0.14	0.14	0.595	0.595	0.929	0.929	0.874	0.874	0.993	0.993	0.5	0.5	0.272	0.272	0.929	0.929	0.874	0.874	0.993	0.993	0.595	0.595
2	temporal	0.11	0.11	0.605	0.605	0.273	0.273	0.558	0.558	0.347	0.347	0.707	0.707	0.23	0.23	0.45	0.45	0.048	0.048	0.213	0.213	0.667	0.667	0.127	0.127	0.526	0.526
2	random	0.397	0.397	0.791	0.791	0.294	0.294	0.7	0.7	0.638	0.638	0.636	0.636	0.643	0.643	0.45	0.45	0.32	0.32	0.519	0.519	0.708	0.708	0.415	0.415	0.65	0.65
72	random	0.514	0.514	0.852	0.852	0.406	0.406	0.762	0.762	0.703	0.703	0.674	0.674	0.74	0.74	0.395	0.395	0.458	0.458	0.605	0.605	0.831	0.831	0.479	0.479	0.71	0.71
72	temporal	0.346	0.346	0.79	0.79	0.395	0.395	0.672	0.672	0.57	0.57	0.828	0.828	0.434	0.434	0.4	0.4	0.025	0.025	0.092	0.092	0.667	0.667	0.049	0.049	0.512	0.512
94	temporal	0.306	0.306	0.722	0.722	0.204	0.204	0.646	0.646	0.754	0.754	0.646	0.646	0.906	0.906	0.5	0.5	0.306	0.306	0.754	0.754	0.646	0.646	0.906	0.906	0.646	0.646
94	random	0.437	0.437	0.795	0.795	0.255	0.255	0.715	0.715	0.774	0.774	0.699	0.699	0.867	0.867	0.5	0.5	0.437	0.437	0.774	0.774	0.699	0.699	0.867	0.867	0.715	0.715
0	random	0.661	0.661	0.899	0.899	0.353	0.353	0.828	0.828	0.851	0.851	0.836	0.836	0.869	0.869	0.495	0.495	0.666	0.666	0.853	0.853	0.842	0.842	0.865	0.865	0.831	0.831
0	temporal	0.293	0.293	0.638	0.638	0.439	0.439	0.601	0.601	0.937	0.937	0.887	0.887	0.992	0.992	0.45	0.45	0.216	0.216	0.919	0.919	0.884	0.884	0.958	0.958	0.584	0.584
136	temporal	0.076	0.076	0.655	0.655	0.408	0.408	0.538	0.538	0.225	0.225	0.692	0.692	0.134	0.134	0.35	0.35	0.0	0.0	0.0	0.0	0.0	0.0	0.0	0.0	0.5	0.5
136	random	0.45	0.45	0.848	0.848	0.416	0.416	0.725	0.725	0.606	0.606	0.626	0.626	0.602	0.602	0.36	0.36	0.223	0.223	0.302	0.302	0.867	0.867	0.189	0.189	0.587	0.587
101	temporal	0.319	0.319	0.705	0.705	0.326	0.326	0.625	0.625	0.892	0.892	0.827	0.827	0.969	0.969	0.5	0.5	0.319	0.319	0.892	0.892	0.827	0.827	0.969	0.969	0.625	0.625
101	random	0.563	0.563	0.872	0.872	0.291	0.291	0.768	0.768	0.848	0.848	0.78	0.78	0.929	0.929	0.5	0.5	0.563	0.563	0.848	0.848	0.78	0.78	0.929	0.929	0.768	0.768
22	random	0.424	0.424	0.797	0.797	0.264	0.264	0.706	0.706	0.782	0.782	0.703	0.703	0.883	0.883	0.5	0.5	0.424	0.424	0.782	0.782	0.703	0.703	0.883	0.883	0.706	0.706
22	temporal	0.093	0.093	0.584	0.584	0.359	0.359	0.566	0.566	0.731	0.731	0.848	0.848	0.642	0.642	0.5	0.5	0.093	0.093	0.731	0.731	0.848	0.848	0.642	0.642	0.566	0.566
74	temporal	0.387	0.387	0.745	0.745	0.439	0.439	0.679	0.679	0.81	0.81	0.735	0.735	0.902	0.902	0.4	0.4	0.318	0.318	0.729	0.729	0.756	0.756	0.705	0.705	0.662	0.662
74	random	0.642	0.642	0.899	0.899	0.471	0.471	0.819	0.819	0.789	0.789	0.808	0.808	0.772	0.772	0.445	0.445	0.618	0.618	0.761	0.761	0.855	0.855	0.687	0.687	0.801	0.801
49	temporal	0.372	0.372	0.768	0.768	0.482	0.482	0.659	0.659	0.485	0.485	0.667	0.667	0.381	0.381	0.2	0.2	0.0	0.0	0.0	0.0	0.0	0.0	0.0	0.0	0.5	0.5
49	random	0.354	0.354	0.814	0.814	0.311	0.311	0.682	0.682	0.425	0.425	0.478	0.478	0.44	0.44	0.2	0.2	0.0	0.0	0.0	0.0	0.0	0.0	0.0	0.0	0.5	0.5
51	random	0.566	0.566	0.864	0.864	0.353	0.353	0.783	0.783	0.795	0.795	0.768	0.768	0.825	0.825	0.5	0.5	0.566	0.566	0.795	0.795	0.768	0.768	0.825	0.825	0.783	0.783
51	temporal	0.508	0.508	0.782	0.782	0.318	0.318	0.743	0.743	0.826	0.826	0.757	0.757	0.908	0.908	0.5	0.5	0.508	0.508	0.826	0.826	0.757	0.757	0.908	0.908	0.743	0.743
53	random	0.662	0.662	0.932	0.932	0.587	0.587	0.837	0.837	0.73	0.73	0.721	0.721	0.746	0.746	0.31	0.31	0.322	0.322	0.375	0.375	0.926	0.926	0.24	0.24	0.617	0.617
53	temporal	0.689	0.689	0.972	0.972	0.601	0.601	0.931	0.931	0.722	0.722	0.593	0.593	0.923	0.923	0.3	0.3	0.526	0.526	0.553	0.553	0.875	0.875	0.404	0.404	0.699	0.699
137	random	0.487	0.487	0.852	0.852	0.397	0.397	0.762	0.762	0.633	0.633	0.576	0.576	0.71	0.71	0.31	0.31	0.203	0.203	0.271	0.271	0.807	0.807	0.165	0.165	0.575	0.575
137	temporal	0.329	0.329	0.78	0.78	0.386	0.386	0.698	0.698	0.63	0.63	0.485	0.485	0.898	0.898	0.3	0.3	0.108	0.108	0.181	0.181	0.765	0.765	0.102	0.102	0.543	0.543
131	random	0.434	0.434	0.798	0.798	0.322	0.322	0.717	0.717	0.725	0.725	0.729	0.729	0.729	0.729	0.47	0.47	0.446	0.446	0.704	0.704	0.773	0.773	0.649	0.649	0.724	0.724
131	temporal	0.146	0.146	0.738	0.738	0.432	0.432	0.566	0.566	0.78	0.78	0.732	0.732	0.835	0.835	0.45	0.45	0.299	0.299	0.744	0.744	0.817	0.817	0.682	0.682	0.666	0.666
15	random	0.566	0.566	0.889	0.889	0.45	0.45	0.79	0.79	0.679	0.679	0.657	0.657	0.705	0.705	0.37	0.37	0.225	0.225	0.295	0.295	0.812	0.812	0.19	0.19	0.586	0.586
15	temporal	0.448	0.448	0.89	0.89	0.492	0.492	0.703	0.703	0.579	0.579	0.714	0.714	0.486	0.486	0.35	0.35	0.058	0.058	0.08	0.08	1.0	1.0	0.042	0.042	0.521	0.521
81	temporal	0.01	0.01	0.465	0.465	0.245	0.245	0.504	0.504	0.016	0.016	1.0	1.0	0.008	0.008	0.2	0.2	0.0	0.0	0.0	0.0	0.0	0.0	0.0	0.0	0.5	0.5
81	random	0.576	0.576	0.899	0.899	0.544	0.544	0.788	0.788	0.652	0.652	0.657	0.657	0.65	0.65	0.25	0.25	0.122	0.122	0.145	0.145	1.0	1.0	0.079	0.079	0.539	0.539
12	temporal	0.474	0.474	0.788	0.788	0.448	0.448	0.739	0.739	0.612	0.612	0.605	0.605	0.619	0.619	0.3	0.3	0.0	0.0	0.0	0.0	0.0	0.0	0.0	0.0	0.5	0.5
12	random	0.307	0.307	0.77	0.77	0.305	0.305	0.656	0.656	0.464	0.464	0.467	0.467	0.473	0.473	0.3	0.3	0.128	0.128	0.168	0.168	0.792	0.792	0.098	0.098	0.545	0.545
7	temporal	0.104	0.104	0.61	0.61	0.542	0.542	0.555	0.555	0.823	0.823	0.836	0.836	0.811	0.811	0.35	0.35	0.003	0.003	0.196	0.196	0.825	0.825	0.111	0.111	0.504	0.504
7	random	0.5	0.5	0.842	0.842	0.363	0.363	0.753	0.753	0.712	0.712	0.692	0.692	0.738	0.738	0.425	0.425	0.493	0.493	0.674	0.674	0.774	0.774	0.599	0.599	0.738	0.738
63	temporal	0.643	0.643	0.895	0.895	0.358	0.358	0.775	0.775	0.947	0.947	0.911	0.911	0.986	0.986	0.5	0.5	0.643	0.643	0.947	0.947	0.911	0.911	0.986	0.986	0.775	0.775
63	random	0.357	0.357	0.83	0.83	0.251	0.251	0.657	0.657	0.828	0.828	0.736	0.736	0.948	0.948	0.5	0.5	0.357	0.357	0.828	0.828	0.736	0.736	0.948	0.948	0.657	0.657
99	temporal	-0.019	-0.019	0.653	0.653	0.155	0.155	0.494	0.494	0.884	0.884	0.8	0.8	0.988	0.988	0.5	0.5	-0.019	-0.019	0.884	0.884	0.8	0.8	0.988	0.988	0.494	0.494
99	random	0.114	0.114	0.795	0.795	0.149	0.149	0.541	0.541	0.857	0.857	0.756	0.756	0.992	0.992	0.5	0.5	0.114	0.114	0.857	0.857	0.756	0.756	0.992	0.992	0.541	0.541
121	temporal	0.439	0.439	0.786	0.786	0.592	0.592	0.72	0.72	0.7	0.7	0.758	0.758	0.65	0.65	0.25	0.25	0.03	0.03	0.106	0.106	0.682	0.682	0.058	0.058	0.515	0.515
121	random	0.673	0.673	0.944	0.944	0.609	0.609	0.842	0.842	0.743	0.743	0.73	0.73	0.76	0.76	0.31	0.31	0.436	0.436	0.502	0.502	0.892	0.892	0.351	0.351	0.67	0.67
87	temporal	0.027	0.027	0.64	0.64	0.305	0.305	0.519	0.519	0.156	0.156	0.769	0.769	0.087	0.087	0.45	0.45	-0.002	-0.002	0.042	0.042	0.625	0.625	0.022	0.022	0.499	0.499
87	random	0.384	0.384	0.763	0.763	0.282	0.282	0.692	0.692	0.704	0.704	0.668	0.668	0.747	0.747	0.455	0.455	0.4	0.4	0.673	0.673	0.729	0.729	0.627	0.627	0.7	0.7
14	temporal	0.429	0.429	0.788	0.788	0.494	0.494	0.714	0.714	0.68	0.68	0.692	0.692	0.669	0.669	0.35	0.35	0.304	0.304	0.483	0.483	0.84	0.84	0.339	0.339	0.643	0.643
14	random	0.554	0.554	0.872	0.872	0.415	0.415	0.781	0.781	0.682	0.682	0.674	0.674	0.697	0.697	0.385	0.385	0.398	0.398	0.512	0.512	0.761	0.761	0.391	0.391	0.671	0.671
41	random	0.454	0.454	0.889	0.889	0.384	0.384	0.723	0.723	0.51	0.51	0.542	0.542	0.5	0.5	0.235	0.235	0.0	0.0	0.0	0.0	0.0	0.0	0.0	0.0	0.5	0.5
41	temporal	0.187	0.187	0.631	0.631	0.379	0.379	0.573	0.573	0.294	0.294	0.588	0.588	0.196	0.196	0.2	0.2	0.0	0.0	0.0	0.0	0.0	0.0	0.0	0.0	0.5	0.5
31	random	0.59	0.59	0.879	0.879	0.441	0.441	0.806	0.806	0.733	0.733	0.691	0.691	0.783	0.783	0.37	0.37	0.5	0.5	0.635	0.635	0.776	0.776	0.543	0.543	0.732	0.732
31	temporal	0.473	0.473	0.76	0.76	0.589	0.589	0.73	0.73	0.834	0.834	0.811	0.811	0.859	0.859	0.3	0.3	0.115	0.115	0.344	0.344	0.887	0.887	0.214	0.214	0.58	0.58
111	temporal	0.067	0.067	0.569	0.569	0.168	0.168	0.532	0.532	0.675	0.675	0.561	0.561	0.846	0.846	0.4	0.4	0.059	0.059	0.366	0.366	0.607	0.607	0.262	0.262	0.531	0.531
111	random	0.482	0.482	0.83	0.83	0.337	0.337	0.74	0.74	0.694	0.694	0.712	0.712	0.68	0.68	0.45	0.45	0.42	0.42	0.594	0.594	0.831	0.831	0.466	0.466	0.698	0.698
52	temporal	0.577	0.577	0.836	0.836	0.232	0.232	0.797	0.797	0.781	0.781	0.702	0.702	0.88	0.88	0.5	0.5	0.577	0.577	0.781	0.781	0.702	0.702	0.88	0.88	0.797	0.797
52	random	0.643	0.643	0.901	0.901	0.39	0.39	0.819	0.819	0.845	0.845	0.784	0.784	0.919	0.919	0.5	0.5	0.643	0.643	0.845	0.845	0.784	0.784	0.919	0.919	0.819	0.819
26	temporal	0.426	0.426	0.825	0.825	0.079	0.079	0.764	0.764	0.609	0.609	0.481	0.481	0.83	0.83	0.5	0.5	0.426	0.426	0.609	0.609	0.481	0.481	0.83	0.83	0.764	0.764
26	random	0.653	0.653	0.907	0.907	0.404	0.404	0.83	0.83	0.831	0.831	0.785	0.785	0.884	0.884	0.5	0.5	0.653	0.653	0.831	0.831	0.785	0.785	0.884	0.884	0.83	0.83
125	random	0.435	0.435	0.806	0.806	0.364	0.364	0.707	0.707	0.489	0.489	0.528	0.528	0.463	0.463	0.195	0.195	0.0	0.0	0.0	0.0	0.0	0.0	0.0	0.0	0.5	0.5
125	temporal	0.037	0.037	0.495	0.495	0.021	0.021	0.534	0.534	0.116	0.116	0.078	0.078	0.222	0.222	0.2	0.2	0.0	0.0	0.0	0.0	0.0	0.0	0.0	0.0	0.5	0.5
58	temporal	0.33	0.33	0.775	0.775	0.567	0.567	0.663	0.663	0.598	0.598	0.714	0.714	0.514	0.514	0.25	0.25	0.0	0.0	0.0	0.0	0.0	0.0	0.0	0.0	0.5	0.5
58	random	0.59	0.59	0.909	0.909	0.528	0.528	0.784	0.784	0.654	0.654	0.706	0.706	0.623	0.623	0.345	0.345	0.098	0.098	0.12	0.12	0.647	0.647	0.069	0.069	0.532	0.532
61	temporal	0.153	0.153	0.642	0.642	0.284	0.284	0.579	0.579	0.562	0.562	0.646	0.646	0.498	0.498	0.45	0.45	0.132	0.132	0.516	0.516	0.648	0.648	0.428	0.428	0.569	0.569
61	random	0.484	0.484	0.818	0.818	0.336	0.336	0.744	0.744	0.726	0.726	0.699	0.699	0.758	0.758	0.44	0.44	0.477	0.477	0.692	0.692	0.76	0.76	0.635	0.635	0.735	0.735
21	random	0.398	0.398	0.863	0.863	0.351	0.351	0.724	0.724	0.477	0.477	0.434	0.434	0.547	0.547	0.225	0.225	0.066	0.066	0.081	0.081	0.575	0.575	0.044	0.044	0.52	0.52
21	temporal	0.175	0.175	0.783	0.783	0.185	0.185	0.565	0.565	0.229	0.229	0.4	0.4	0.16	0.16	0.25	0.25	0.0	0.0	0.0	0.0	0.0	0.0	0.0	0.0	0.5	0.5
28	random	0.139	0.139	0.828	0.828	0.234	0.234	0.554	0.554	0.821	0.821	0.703	0.703	0.988	0.988	0.5	0.5	0.139	0.139	0.821	0.821	0.703	0.703	0.988	0.988	0.554	0.554
28	temporal	0.23	0.23	0.927	0.927	0.314	0.314	0.583	0.583	0.877	0.877	0.78	0.78	1.0	1.0	0.5	0.5	0.23	0.23	0.877	0.877	0.78	0.78	1.0	1.0	0.583	0.583
56	random	0.442	0.442	0.866	0.866	0.391	0.391	0.721	0.721	0.523	0.523	0.534	0.534	0.524	0.524	0.245	0.245	0.024	0.024	0.028	0.028	0.475	0.475	0.015	0.015	0.507	0.507
56	temporal	0.469	0.469	0.845	0.845	0.372	0.372	0.735	0.735	0.566	0.566	0.563	0.563	0.57	0.57	0.25	0.25	0.0	0.0	0.0	0.0	0.0	0.0	0.0	0.0	0.5	0.5
