# Supplementary material for: SIMPD: an algorithm for generating simulated time splits for validating machine learning approaches
Source: J Cheminform. 2023 Dec 11;15:119. doi: 10.1186/s13321-023-00787-9 (PMC10712068; doi:10.1186/s13321-023-00787-9)
Supplement: Supplementary file 2 — Additional file 2. project_data_summary.txt: Summary statistics – e.g. size, active/inactive counts, spatial statistics values, median descriptor values, etc. – calculated for the various splits of the NIBR project data sets. project_data_ML_summary.txt: Summary statistics for ML performance across the various splits of the NIBR project data sets. project_data_baselineML_summary.txt: Summary statistics for the baseline ML performance across the various splits of the NIBR project data sets. full_chembl_assay_list.csv: Details of the 99 ChEMBL32 data sets. [file 13321_2023_787_MOESM2_ESM.zip › project_data_ML_summary.txt]

dataset	split	mean(kappa_score)	std(kappa_score)	mean(ROC_AUC)	std(ROC_AUC)	mean(deltaAUPRC)	std(deltaAUPRC)	mean(Balanced_Accuracy)	std(Balanced_Accuracy)	mean(F1_score)	std(F1_score)	mean(Precision)	std(Precision)	mean(Recall)	std(Recall)	mean(prob_threshold)	std(prob_threshold)	mean(kappa_score_default)	std(kappa_score_default)	mean(F1_score_default)	std(F1_score_default)	mean(Precision_default)	std(Precision_default)	mean(Recall_default)	std(Recall_default)	mean(Balanced_Accuracy_default)	std(Balanced_Accuracy_default)
37	neighbor	-0.067	0.045	0.552	0.021	-0.137	0.012	0.47	0.02	0.179	0.059	0.216	0.049	0.158	0.067	0.42	0.033	-0.054	0.028	0.081	0.004	0.186	0.039	0.053	0.0	0.479	0.012
37	SIMPD	0.15	0.146	0.652	0.118	-0.045	0.146	0.577	0.075	0.382	0.126	0.381	0.133	0.486	0.239	0.455	0.047	0.13	0.172	0.34	0.139	0.386	0.149	0.37	0.181	0.556	0.086
37	temporal	-0.029	0	0.656	0	-0.14	0	0.49	0	0.0	0	0.0	0	0.0	0	0.5	0	-0.029	0	0.0	0	0.0	0	0.0	0	0.49	0
37	random	0.567	0.141	0.881	0.056	0.43	0.078	0.787	0.071	0.752	0.09	0.732	0.091	0.782	0.122	0.445	0.052	0.557	0.128	0.737	0.08	0.762	0.107	0.722	0.095	0.778	0.063
104	SIMPD	0.241	0.039	0.814	0.026	0.315	0.093	0.713	0.035	0.418	0.04	0.288	0.049	0.809	0.102	0.265	0.023	0.281	0.139	0.341	0.148	0.607	0.179	0.272	0.151	0.618	0.066
104	temporal	0.34	0	0.728	0	0.287	0	0.726	0	0.548	0	0.415	0	0.81	0	0.3	0	0.252	0	0.375	0	0.545	0	0.286	0	0.606	0
104	neighbor	0.291	0.01	0.791	0.015	0.189	0.029	0.769	0.009	0.451	0.011	0.3	0.008	0.917	0.024	0.26	0.037	0.143	0.085	0.263	0.071	0.299	0.109	0.259	0.088	0.569	0.042
104	random	0.477	0.107	0.851	0.093	0.347	0.128	0.772	0.078	0.555	0.096	0.504	0.094	0.642	0.16	0.305	0.057	0.229	0.133	0.285	0.131	0.512	0.164	0.209	0.113	0.59	0.056
8	neighbor	0.036	0.015	0.537	0.006	0.015	0.022	0.52	0.009	0.432	0.006	0.368	0.008	0.524	0.0	0.45	0.0	0.169	0.022	0.478	0.008	0.451	0.017	0.51	0.016	0.587	0.01
8	temporal	0.138	0	0.64	0	0.293	0	0.571	0	0.581	0	0.632	0	0.537	0	0.45	0	0.162	0	0.465	0	0.719	0	0.343	0	0.587	0
8	random	0.31	0.094	0.737	0.035	0.197	0.04	0.655	0.048	0.581	0.066	0.597	0.053	0.572	0.095	0.45	0.022	0.274	0.085	0.524	0.064	0.612	0.032	0.466	0.098	0.634	0.044
8	SIMPD	0.212	0.036	0.682	0.022	0.248	0.063	0.605	0.02	0.489	0.057	0.665	0.041	0.39	0.07	0.445	0.015	0.14	0.034	0.304	0.074	0.761	0.023	0.194	0.062	0.568	0.021
33	random	0.517	0.042	0.865	0.016	0.435	0.028	0.754	0.023	0.674	0.031	0.7	0.033	0.652	0.053	0.42	0.024	0.48	0.029	0.626	0.023	0.748	0.028	0.54	0.03	0.724	0.015
33	temporal	0.204	0	0.494	0	-0.113	0	0.572	0	0.26	0	0.619	0	0.165	0	0.45	0	0.181	0	0.229	0	0.647	0	0.139	0	0.562	0
33	neighbor	0.102	0.022	0.659	0.013	0.041	0.02	0.538	0.008	0.185	0.026	0.518	0.061	0.114	0.018	0.455	0.015	0.092	0.018	0.159	0.021	0.562	0.052	0.092	0.014	0.534	0.007
33	SIMPD	0.315	0.044	0.771	0.03	0.106	0.047	0.634	0.019	0.409	0.041	0.547	0.089	0.334	0.049	0.44	0.02	0.248	0.052	0.324	0.07	0.6	0.105	0.237	0.082	0.598	0.029
93	temporal	-0.007	0	0.518	0	0.053	0	0.497	0	0.081	0	0.333	0	0.046	0	0.45	0	-0.002	0	0.018	0	0.333	0	0.009	0	0.499	0
93	neighbor	0.294	0.051	0.766	0.018	0.045	0.026	0.632	0.023	0.38	0.044	0.441	0.054	0.335	0.039	0.45	0.0	0.276	0.033	0.341	0.03	0.546	0.066	0.249	0.025	0.607	0.013
93	random	0.573	0.036	0.871	0.015	0.428	0.025	0.787	0.017	0.713	0.024	0.715	0.045	0.714	0.04	0.415	0.023	0.533	0.036	0.666	0.03	0.768	0.031	0.588	0.039	0.751	0.019
93	SIMPD	0.352	0.105	0.77	0.051	0.331	0.134	0.672	0.053	0.585	0.098	0.634	0.097	0.553	0.119	0.42	0.024	0.304	0.144	0.489	0.139	0.697	0.13	0.383	0.143	0.642	0.075
43	temporal	0.703	0	0.963	0	0.787	0	0.851	0	0.773	0	0.773	0	0.773	0	0.3	0	0.568	0	0.641	0	0.892	0	0.5	0	0.741	0
43	SIMPD	0.638	0.028	0.906	0.02	0.731	0.068	0.8	0.012	0.737	0.023	0.82	0.067	0.679	0.072	0.455	0.047	0.589	0.073	0.69	0.035	0.846	0.051	0.585	0.049	0.768	0.028
43	neighbor	-0.005	0.004	0.575	0.121	-0.079	0.012	0.498	0.002	0.0	0.0	0.0	0.0	0.0	0.0	0.445	0.027	-0.001	0.002	0.0	0.0	0.0	0.0	0.0	0.0	0.5	0.001
43	random	0.812	0.039	0.99	0.003	0.813	0.019	0.922	0.025	0.832	0.035	0.806	0.077	0.869	0.057	0.42	0.046	0.82	0.03	0.837	0.027	0.877	0.058	0.803	0.029	0.895	0.013
112	neighbor	0.547	0.047	0.95	0.005	0.4	0.023	0.727	0.028	0.579	0.046	0.768	0.064	0.47	0.059	0.445	0.027	0.454	0.032	0.481	0.033	0.884	0.032	0.332	0.031	0.664	0.015
112	SIMPD	0.564	0.084	0.883	0.023	0.565	0.103	0.778	0.043	0.715	0.087	0.764	0.102	0.689	0.121	0.425	0.04	0.505	0.102	0.651	0.105	0.803	0.093	0.563	0.138	0.741	0.057
112	temporal	0.476	0	0.814	0	0.629	0	0.739	0	0.757	0	0.775	0	0.739	0	0.4	0	0.452	0	0.713	0	0.822	0	0.629	0	0.732	0
112	random	0.725	0.038	0.95	0.011	0.614	0.024	0.86	0.026	0.799	0.031	0.81	0.018	0.789	0.055	0.44	0.02	0.689	0.05	0.767	0.041	0.833	0.018	0.713	0.065	0.83	0.031
71	temporal	0.0	0	0.411	0	0.186	0	0.5	0	0.0	0	0.0	0	0.0	0	0.35	0	0.0	0	0.0	0	0.0	0	0.0	0	0.5	0
71	neighbor	0.065	0.146	0.912	0.046	-0.059	0.042	0.59	0.195	0.073	0.147	0.045	0.091	0.2	0.4	0.36	0.049	0.0	0.0	0.0	0.0	0.0	0.0	0.0	0.0	0.5	0.0
71	SIMPD	0.26	0.193	0.823	0.15	0.457	0.169	0.612	0.094	0.335	0.212	0.545	0.338	0.274	0.202	0.322	0.048	0.102	0.246	0.107	0.247	0.333	0.471	0.084	0.207	0.542	0.103
71	random	0.488	0.123	0.944	0.018	0.532	0.132	0.722	0.079	0.536	0.121	0.692	0.128	0.477	0.173	0.345	0.042	0.203	0.145	0.233	0.154	0.63	0.384	0.149	0.107	0.57	0.053
132	temporal	0.337	0	0.945	0	0.806	0	0.627	0	0.406	0	1.0	0	0.255	0	0.45	0	0.291	0	0.356	0	1.0	0	0.217	0	0.608	0
132	random	0.74	0.05	0.979	0.008	0.743	0.044	0.862	0.037	0.764	0.044	0.79	0.048	0.747	0.075	0.41	0.037	0.699	0.061	0.724	0.056	0.845	0.063	0.64	0.079	0.813	0.039
132	SIMPD	0.556	0.027	0.912	0.0	0.745	0.0	0.755	0.021	0.653	0.028	0.771	0.023	0.57	0.056	0.43	0.04	0.497	0.0	0.595	0.0	0.789	0.0	0.478	0.0	0.717	0.0
132	neighbor	0.666	0.0	0.77	0.054	0.387	0.001	0.75	0.0	0.667	0.0	1.0	0.0	0.5	0.0	0.415	0.023	0.666	0.0	0.667	0.0	1.0	0.0	0.5	0.0	0.75	0.0
32	SIMPD	0.736	0.045	0.936	0.011	0.676	0.008	0.829	0.026	0.951	0.007	0.917	0.013	0.989	0.006	0.41	0.044	0.764	0.049	0.955	0.009	0.926	0.016	0.987	0.007	0.849	0.03
32	random	0.783	0.023	0.957	0.009	0.536	0.017	0.896	0.012	0.873	0.018	0.846	0.023	0.902	0.033	0.455	0.042	0.79	0.032	0.875	0.023	0.87	0.03	0.881	0.036	0.896	0.016
32	temporal	0.272	0	0.812	0	0.681	0	0.719	0	0.873	0	0.951	0	0.806	0	0.4	0	0.205	0	0.805	0	0.959	0	0.694	0	0.715	0
32	neighbor	0.646	0.016	0.921	0.006	0.298	0.03	0.837	0.006	0.723	0.011	0.685	0.023	0.767	0.014	0.465	0.039	0.648	0.011	0.723	0.009	0.698	0.012	0.752	0.011	0.833	0.006
120	random	0.648	0.053	0.935	0.015	0.589	0.026	0.834	0.04	0.717	0.045	0.702	0.055	0.743	0.09	0.42	0.064	0.614	0.055	0.684	0.047	0.729	0.067	0.653	0.082	0.797	0.037
120	SIMPD	0.821	0.035	0.966	0.007	0.703	0.042	0.915	0.025	0.868	0.026	0.856	0.026	0.883	0.053	0.445	0.015	0.791	0.06	0.842	0.048	0.868	0.024	0.823	0.083	0.889	0.04
120	neighbor	0.145	0.009	0.784	0.009	0.15	0.017	0.556	0.002	0.22	0.005	0.356	0.026	0.16	0.0	0.48	0.024	0.148	0.008	0.222	0.005	0.362	0.023	0.16	0.0	0.557	0.002
120	temporal	0.0	0	0.956	0	0.684	0	0.5	0	0.0	0	0.0	0	0.0	0	0.45	0	0.0	0	0.0	0	0.0	0	0.0	0	0.5	0
24	temporal	0.281	0	0.725	0	0.335	0	0.638	0	0.703	0	0.65	0	0.765	0	0.4	0	0.184	0	0.459	0	0.739	0	0.333	0	0.597	0
24	neighbor	0.232	0.04	0.706	0.022	-0.129	0.035	0.65	0.022	0.441	0.027	0.35	0.042	0.634	0.13	0.465	0.039	0.236	0.026	0.43	0.027	0.363	0.027	0.538	0.082	0.64	0.022
24	random	0.54	0.094	0.826	0.048	0.334	0.079	0.773	0.043	0.752	0.051	0.734	0.093	0.782	0.069	0.435	0.032	0.528	0.084	0.727	0.053	0.772	0.071	0.689	0.056	0.762	0.042
24	SIMPD	0.32	0.048	0.697	0.03	0.265	0.027	0.661	0.023	0.61	0.073	0.721	0.033	0.541	0.094	0.41	0.02	0.242	0.071	0.508	0.117	0.721	0.034	0.41	0.123	0.622	0.035
18	random	0.798	0.047	0.963	0.018	0.679	0.03	0.909	0.023	0.846	0.039	0.82	0.054	0.876	0.046	0.495	0.015	0.797	0.048	0.845	0.041	0.821	0.052	0.874	0.049	0.908	0.025
18	neighbor	0.419	0.021	0.844	0.038	0.176	0.035	0.675	0.007	0.449	0.018	0.578	0.042	0.368	0.014	0.5	0.0	0.419	0.021	0.449	0.018	0.578	0.042	0.368	0.014	0.675	0.007
18	temporal	0.375	0	0.879	0	0.865	0	0.789	0	0.783	0	0.973	0	0.655	0	0.5	0	0.375	0	0.783	0	0.973	0	0.655	0	0.789	0
18	SIMPD	0.55	0.094	0.886	0.034	0.842	0.008	0.749	0.057	0.909	0.042	0.885	0.035	0.944	0.099	0.355	0.117	0.579	0.081	0.909	0.042	0.897	0.028	0.93	0.093	0.771	0.043
85	random	0.704	0.022	0.93	0.013	0.523	0.031	0.852	0.014	0.819	0.019	0.822	0.019	0.818	0.045	0.435	0.023	0.698	0.032	0.808	0.024	0.862	0.019	0.761	0.041	0.842	0.019
85	SIMPD	0.596	0.028	0.883	0.0	0.654	0.0	0.797	0.025	0.897	0.006	0.896	0.018	0.899	0.027	0.46	0.044	0.591	0.0	0.889	0.0	0.905	0.0	0.874	0.0	0.805	0.0
85	temporal	0.62	0	0.96	0	0.708	0	0.879	0	0.892	0	0.981	0	0.817	0	0.45	0	0.574	0	0.872	0	0.98	0	0.785	0	0.863	0
85	neighbor	0.502	0.041	0.775	0.01	0.151	0.012	0.707	0.027	0.542	0.042	0.738	0.047	0.434	0.06	0.475	0.034	0.492	0.03	0.529	0.028	0.792	0.046	0.398	0.027	0.693	0.014
128	SIMPD	0.872	0.002	0.948	0.0	0.43	0.0	0.935	0.001	0.917	0.001	0.924	0.007	0.911	0.005	0.415	0.032	0.876	0.0	0.919	0.0	0.942	0.0	0.897	0.0	0.933	0.0
128	temporal	0.846	0	0.948	0	0.561	0	0.917	0	0.955	0	0.946	0	0.964	0	0.45	0	0.853	0	0.957	0	0.949	0	0.964	0	0.922	0
128	neighbor	0.595	0.012	0.837	0.014	0.102	0.006	0.751	0.013	0.638	0.014	0.832	0.041	0.52	0.032	0.43	0.051	0.59	0.012	0.63	0.012	0.891	0.003	0.488	0.013	0.739	0.007
128	random	0.828	0.023	0.967	0.009	0.485	0.022	0.917	0.009	0.91	0.014	0.886	0.032	0.936	0.029	0.395	0.052	0.847	0.026	0.918	0.015	0.914	0.023	0.923	0.023	0.924	0.013
123	random	0.569	0.042	0.884	0.009	0.308	0.014	0.781	0.023	0.841	0.018	0.819	0.034	0.865	0.031	0.495	0.015	0.568	0.042	0.839	0.018	0.821	0.034	0.861	0.03	0.781	0.023
123	SIMPD	0.348	0.081	0.756	0.052	0.281	0.041	0.652	0.043	0.86	0.015	0.805	0.023	0.926	0.039	0.47	0.024	0.364	0.069	0.857	0.017	0.813	0.023	0.908	0.048	0.664	0.038
123	temporal	0.224	0	0.707	0	0.278	0	0.591	0	0.85	0	0.776	0	0.94	0	0.5	0	0.224	0	0.85	0	0.776	0	0.94	0	0.591	0
123	neighbor	0.253	0.034	0.699	0.017	-0.159	0.025	0.636	0.018	0.54	0.019	0.475	0.019	0.627	0.028	0.5	0.0	0.253	0.034	0.54	0.019	0.475	0.019	0.627	0.028	0.636	0.018
11	random	0.52	0.03	0.899	0.008	0.489	0.03	0.756	0.018	0.581	0.03	0.596	0.043	0.57	0.042	0.355	0.027	0.408	0.036	0.458	0.035	0.717	0.052	0.337	0.03	0.659	0.016
11	neighbor	0.096	0.049	0.741	0.027	-0.081	0.025	0.536	0.018	0.108	0.05	0.256	0.272	0.081	0.039	0.365	0.023	0.0	0.0	0.0	0.0	0.0	0.0	0.0	0.0	0.5	0.0
11	temporal	0.246	0	0.781	0	0.396	0	0.596	0	0.336	0	0.587	0	0.236	0	0.35	0	0.122	0	0.168	0	0.682	0	0.096	0	0.542	0
11	SIMPD	0.293	0.125	0.798	0.045	0.38	0.086	0.631	0.075	0.4	0.121	0.532	0.044	0.338	0.167	0.31	0.02	0.126	0.132	0.172	0.151	0.577	0.041	0.117	0.136	0.548	0.061
54	random	0.63	0.032	0.91	0.011	0.44	0.015	0.816	0.016	0.798	0.017	0.796	0.033	0.805	0.047	0.485	0.023	0.637	0.031	0.799	0.018	0.808	0.022	0.792	0.038	0.818	0.016
54	neighbor	0.226	0.02	0.796	0.015	-0.151	0.02	0.579	0.008	0.261	0.02	0.509	0.018	0.176	0.016	0.5	0.0	0.226	0.02	0.261	0.02	0.509	0.018	0.176	0.016	0.579	0.008
54	SIMPD	0.451	0.136	0.805	0.08	0.407	0.067	0.725	0.069	0.759	0.056	0.746	0.066	0.774	0.054	0.48	0.024	0.453	0.134	0.747	0.07	0.757	0.057	0.742	0.094	0.727	0.067
54	temporal	0.32	0	0.756	0	0.513	0	0.667	0	0.819	0	0.839	0	0.799	0	0.5	0	0.32	0	0.819	0	0.839	0	0.799	0	0.667	0
57	temporal	0.22	0	0.673	0	0.444	0	0.612	0	0.578	0	0.548	0	0.612	0	0.4	0	0.282	0	0.525	0	0.675	0	0.43	0	0.635	0
57	SIMPD	0.283	0.048	0.712	0.028	0.434	0.023	0.641	0.026	0.544	0.091	0.607	0.093	0.542	0.152	0.405	0.015	0.261	0.061	0.454	0.106	0.714	0.133	0.364	0.126	0.622	0.031
57	random	0.596	0.055	0.907	0.012	0.535	0.041	0.79	0.026	0.701	0.042	0.734	0.056	0.672	0.047	0.415	0.023	0.555	0.052	0.651	0.042	0.816	0.057	0.544	0.046	0.749	0.024
57	neighbor	0.247	0.035	0.773	0.009	0.066	0.025	0.616	0.015	0.344	0.029	0.378	0.043	0.318	0.028	0.45	0.0	0.227	0.035	0.309	0.031	0.414	0.044	0.247	0.027	0.594	0.015
114	SIMPD	0.354	0.072	0.82	0.02	0.206	0.075	0.651	0.054	0.422	0.108	0.56	0.036	0.358	0.176	0.4	0.022	0.336	0.09	0.387	0.124	0.715	0.018	0.29	0.183	0.629	0.063
114	neighbor	0.481	0.02	0.877	0.009	0.215	0.012	0.792	0.013	0.543	0.014	0.458	0.041	0.676	0.044	0.39	0.03	0.504	0.007	0.552	0.006	0.578	0.017	0.528	0.018	0.742	0.007
114	temporal	0.683	0	0.888	0	0.398	0	0.82	0	0.712	0	0.771	0	0.661	0	0.4	0	0.616	0	0.645	0	0.811	0	0.536	0	0.761	0
114	random	0.577	0.032	0.87	0.011	0.358	0.038	0.808	0.015	0.717	0.026	0.651	0.039	0.799	0.037	0.38	0.033	0.557	0.038	0.689	0.031	0.693	0.033	0.687	0.039	0.778	0.021
64	random	0.536	0.059	0.895	0.026	0.508	0.075	0.779	0.047	0.605	0.05	0.59	0.051	0.634	0.1	0.34	0.044	0.469	0.062	0.523	0.056	0.762	0.116	0.405	0.059	0.691	0.029
64	SIMPD	0.335	0.032	0.799	0.006	0.486	0.006	0.685	0.031	0.543	0.032	0.484	0.029	0.636	0.114	0.29	0.02	0.237	0.012	0.356	0.017	0.635	0.021	0.248	0.019	0.596	0.006
64	neighbor	0.034	0.048	0.73	0.018	-0.092	0.007	0.515	0.019	0.063	0.052	0.079	0.067	0.054	0.044	0.39	0.037	-0.001	0.004	0.0	0.0	0.0	0.0	0.0	0.0	0.5	0.001
64	temporal	0.476	0	0.853	0	0.627	0	0.715	0	0.591	0	0.723	0	0.5	0	0.3	0	0.478	0	0.566	0	0.903	0	0.412	0	0.698	0
46	SIMPD	0.574	0.084	0.85	0.033	0.5	0.039	0.794	0.038	0.852	0.026	0.869	0.022	0.838	0.049	0.48	0.024	0.547	0.094	0.838	0.027	0.869	0.021	0.812	0.056	0.786	0.041
46	neighbor	0.354	0.076	0.815	0.015	-0.195	0.036	0.656	0.035	0.409	0.068	0.49	0.084	0.354	0.064	0.5	0.0	0.354	0.076	0.409	0.068	0.49	0.084	0.354	0.064	0.656	0.035
46	random	0.569	0.062	0.837	0.038	0.262	0.078	0.796	0.031	0.779	0.04	0.694	0.054	0.891	0.035	0.475	0.025	0.562	0.071	0.769	0.041	0.704	0.059	0.855	0.068	0.792	0.037
46	temporal	0.152	0	0.505	0	0.345	0	0.558	0	0.839	0	0.735	0	0.977	0	0.5	0	0.152	0	0.839	0	0.735	0	0.977	0	0.558	0
3	SIMPD	0.462	0.084	0.816	0.036	0.332	0.146	0.734	0.044	0.71	0.077	0.689	0.081	0.738	0.087	0.485	0.023	0.467	0.078	0.698	0.072	0.706	0.098	0.703	0.094	0.74	0.037
3	temporal	0.664	0	0.906	0	0.436	0	0.839	0	0.828	0	0.754	0	0.919	0	0.45	0	0.676	0	0.827	0	0.786	0	0.873	0	0.842	0
3	neighbor	0.578	0.015	0.852	0.005	0.316	0.003	0.805	0.004	0.677	0.01	0.631	0.017	0.729	0.0	0.5	0.0	0.578	0.015	0.677	0.01	0.631	0.017	0.729	0.0	0.805	0.004
3	random	0.62	0.023	0.893	0.011	0.435	0.026	0.811	0.012	0.789	0.018	0.782	0.024	0.798	0.031	0.475	0.025	0.62	0.021	0.785	0.015	0.798	0.027	0.774	0.027	0.81	0.011
67	random	0.189	0.044	0.644	0.043	0.148	0.071	0.593	0.025	0.394	0.051	0.424	0.041	0.382	0.094	0.345	0.027	0.134	0.083	0.227	0.087	0.575	0.171	0.145	0.058	0.552	0.032
67	neighbor	0.088	0.068	0.507	0.026	0.093	0.044	0.539	0.031	0.311	0.051	0.399	0.065	0.26	0.056	0.345	0.015	0.036	0.045	0.104	0.038	0.497	0.243	0.059	0.022	0.514	0.017
67	temporal	0.015	0	0.429	0	0.085	0	0.506	0	0.051	0	0.5	0	0.027	0	0.35	0	0.0	0	0.0	0	0.0	0	0.0	0	0.5	0
67	SIMPD	0.141	0.136	0.611	0.085	0.206	0.097	0.568	0.065	0.327	0.191	0.455	0.198	0.296	0.206	0.335	0.023	0.057	0.049	0.095	0.069	0.567	0.401	0.052	0.038	0.522	0.019
103	random	0.754	0.017	0.954	0.003	0.478	0.008	0.878	0.008	0.875	0.009	0.858	0.02	0.893	0.013	0.495	0.015	0.752	0.018	0.873	0.01	0.859	0.02	0.889	0.015	0.877	0.009
103	neighbor	0.499	0.016	0.929	0.003	0.019	0.015	0.762	0.006	0.539	0.014	0.513	0.021	0.568	0.012	0.5	0.0	0.499	0.016	0.539	0.014	0.513	0.021	0.568	0.012	0.762	0.006
103	SIMPD	0.607	0.079	0.89	0.042	0.479	0.029	0.798	0.042	0.85	0.03	0.832	0.02	0.869	0.048	0.49	0.02	0.606	0.08	0.848	0.028	0.834	0.023	0.863	0.043	0.799	0.043
103	temporal	0.637	0	0.904	0	0.533	0	0.828	0	0.876	0	0.902	0	0.851	0	0.5	0	0.637	0	0.876	0	0.902	0	0.851	0	0.828	0
78	neighbor	0.133	0.021	0.816	0.01	-0.068	0.008	0.569	0.011	0.682	0.005	0.519	0.007	0.998	0.002	0.5	0.0	0.133	0.021	0.682	0.005	0.519	0.007	0.998	0.002	0.569	0.011
78	random	0.462	0.033	0.856	0.019	0.162	0.013	0.689	0.018	0.916	0.007	0.865	0.011	0.974	0.006	0.5	0.0	0.462	0.033	0.916	0.007	0.865	0.011	0.974	0.006	0.689	0.018
78	temporal	0.144	0	0.683	0	0.145	0	0.546	0	0.926	0	0.864	0	0.998	0	0.5	0	0.144	0	0.926	0	0.864	0	0.998	0	0.546	0
78	SIMPD	0.295	0.091	0.795	0.044	0.16	0.027	0.622	0.047	0.908	0.024	0.863	0.046	0.963	0.049	0.5	0.0	0.295	0.091	0.908	0.024	0.863	0.046	0.963	0.049	0.622	0.047
82	SIMPD	0.702	0.104	0.931	0.061	0.648	0.056	0.864	0.053	0.82	0.04	0.772	0.069	0.882	0.067	0.425	0.034	0.673	0.184	0.781	0.121	0.818	0.076	0.773	0.181	0.838	0.095
82	temporal	0.242	0	0.819	0	0.403	0	0.604	0	0.393	0	0.579	0	0.297	0	0.45	0	0.181	0	0.238	0	1.0	0	0.135	0	0.568	0
82	random	0.731	0.066	0.937	0.026	0.61	0.059	0.865	0.031	0.8	0.048	0.814	0.092	0.798	0.066	0.43	0.046	0.732	0.058	0.796	0.039	0.863	0.066	0.748	0.079	0.852	0.036
82	neighbor	0.189	0.131	0.6	0.06	-0.126	0.089	0.561	0.042	0.2	0.134	0.533	0.42	0.127	0.084	0.45	0.022	0.208	0.137	0.214	0.142	0.7	0.458	0.127	0.084	0.563	0.042
47	SIMPD	0.542	0.07	0.831	0.029	0.578	0.023	0.757	0.037	0.873	0.022	0.839	0.027	0.912	0.055	0.39	0.037	0.546	0.106	0.842	0.06	0.882	0.021	0.811	0.098	0.785	0.044
47	random	0.634	0.047	0.898	0.023	0.461	0.04	0.817	0.022	0.773	0.03	0.78	0.057	0.771	0.05	0.455	0.042	0.62	0.054	0.758	0.036	0.796	0.049	0.726	0.051	0.805	0.028
47	neighbor	0.388	0.053	0.745	0.033	0.013	0.039	0.692	0.017	0.428	0.048	0.439	0.075	0.423	0.029	0.475	0.025	0.402	0.052	0.44	0.048	0.463	0.072	0.423	0.029	0.694	0.017
47	temporal	0.069	0	0.661	0	0.516	0	0.556	0	0.225	0	0.95	0	0.128	0	0.45	0	0.079	0	0.226	0	1.0	0	0.128	0	0.564	0
96	SIMPD	0.452	0.026	0.812	0.0	0.598	0.0	0.726	0.013	0.739	0.002	0.71	0.024	0.772	0.027	0.44	0.02	0.472	0.0	0.713	0.0	0.783	0.0	0.655	0.0	0.736	0.0
96	neighbor	-0.001	0.0	0.769	0.041	-0.314	0.014	0.5	0.0	0.0	0.0	0.0	0.0	0.0	0.0	0.475	0.025	-0.001	0.0	0.0	0.0	0.0	0.0	0.0	0.0	0.5	0.0
96	random	0.707	0.027	0.948	0.007	0.588	0.018	0.857	0.019	0.788	0.022	0.779	0.011	0.799	0.042	0.465	0.023	0.693	0.028	0.776	0.021	0.794	0.016	0.758	0.032	0.842	0.016
96	temporal	0.264	0	0.743	0	0.416	0	0.626	0	0.504	0	0.672	0	0.404	0	0.5	0	0.264	0	0.504	0	0.672	0	0.404	0	0.626	0
70	neighbor	0.325	0.026	0.771	0.006	-0.017	0.009	0.653	0.011	0.448	0.02	0.487	0.031	0.414	0.016	0.5	0.0	0.325	0.026	0.448	0.02	0.487	0.031	0.414	0.016	0.653	0.011
70	random	0.545	0.031	0.859	0.012	0.387	0.023	0.774	0.015	0.755	0.018	0.74	0.033	0.774	0.03	0.46	0.02	0.544	0.024	0.743	0.015	0.769	0.025	0.72	0.017	0.77	0.012
70	temporal	0.305	0	0.704	0	0.336	0	0.653	0	0.701	0	0.712	0	0.691	0	0.45	0	0.263	0	0.646	0	0.72	0	0.587	0	0.636	0
70	SIMPD	0.407	0.062	0.79	0.027	0.419	0.022	0.7	0.03	0.765	0.039	0.738	0.029	0.798	0.077	0.47	0.024	0.424	0.061	0.759	0.046	0.758	0.024	0.764	0.081	0.711	0.029
42	temporal	0.883	0	0.993	0	0.566	0	0.916	0	0.907	0	0.992	0	0.834	0	0.4	0	0.883	0	0.907	0	0.992	0	0.834	0	0.916	0
42	random	0.848	0.016	0.981	0.003	0.596	0.004	0.928	0.007	0.905	0.009	0.889	0.028	0.924	0.022	0.385	0.055	0.849	0.014	0.904	0.007	0.914	0.013	0.895	0.019	0.923	0.008
42	neighbor	0.182	0.051	0.822	0.016	-0.255	0.054	0.565	0.016	0.193	0.049	0.38	0.211	0.137	0.031	0.45	0.039	0.143	0.066	0.149	0.066	0.475	0.211	0.091	0.042	0.544	0.021
42	SIMPD	0.575	0.084	0.94	0.019	0.367	0.036	0.746	0.056	0.624	0.083	0.846	0.086	0.51	0.119	0.405	0.047	0.497	0.07	0.544	0.074	0.895	0.09	0.397	0.074	0.694	0.036
117	neighbor	0.554	0.07	0.884	0.01	0.187	0.02	0.795	0.041	0.692	0.051	0.63	0.04	0.768	0.074	0.5	0.0	0.554	0.07	0.692	0.051	0.63	0.04	0.768	0.074	0.795	0.041
117	random	0.65	0.026	0.901	0.011	0.418	0.021	0.827	0.013	0.818	0.011	0.79	0.03	0.852	0.028	0.49	0.02	0.652	0.024	0.818	0.011	0.793	0.025	0.847	0.025	0.828	0.012
117	SIMPD	0.467	0.0	0.767	0.0	0.462	0.0	0.733	0.0	0.843	0.0	0.843	0.0	0.843	0.0	0.5	0.0	0.467	0.0	0.843	0.0	0.843	0.0	0.843	0.0	0.733	0.0
117	temporal	0.263	0	0.768	0	0.496	0	0.632	0	0.794	0	0.794	0	0.794	0	0.5	0	0.263	0	0.794	0	0.794	0	0.794	0	0.632	0
34	random	0.44	0.056	0.794	0.023	0.284	0.039	0.72	0.028	0.719	0.024	0.711	0.039	0.729	0.026	0.49	0.02	0.44	0.056	0.715	0.027	0.718	0.036	0.713	0.035	0.72	0.028
34	temporal	0.353	0	0.699	0	0.278	0	0.687	0	0.638	0	0.828	0	0.519	0	0.5	0	0.353	0	0.638	0	0.828	0	0.519	0	0.687	0
34	neighbor	0.331	0.019	0.758	0.005	0.125	0.018	0.681	0.01	0.619	0.012	0.525	0.01	0.753	0.018	0.5	0.0	0.331	0.019	0.619	0.012	0.525	0.01	0.753	0.018	0.681	0.01
34	SIMPD	0.317	0.074	0.734	0.022	0.308	0.018	0.661	0.037	0.695	0.042	0.724	0.037	0.672	0.068	0.49	0.02	0.312	0.082	0.682	0.045	0.73	0.042	0.643	0.068	0.659	0.041
88	temporal	0.198	0	0.837	0	0.133	0	0.572	0	0.954	0	0.931	0	0.978	0	0.5	0	0.198	0	0.954	0	0.931	0	0.978	0	0.572	0
88	neighbor	0.016	0.042	0.774	0.015	0.026	0.01	0.506	0.015	0.853	0.004	0.751	0.005	0.987	0.004	0.5	0.0	0.016	0.042	0.853	0.004	0.751	0.005	0.987	0.004	0.506	0.015
88	random	0.254	0.114	0.917	0.021	0.121	0.014	0.591	0.045	0.933	0.019	0.885	0.034	0.988	0.008	0.5	0.0	0.254	0.114	0.933	0.019	0.885	0.034	0.988	0.008	0.591	0.045
88	SIMPD	0.032	0.096	0.883	0.002	0.131	0.003	0.512	0.035	0.952	0.003	0.909	0.01	0.998	0.005	0.5	0.0	0.032	0.096	0.952	0.003	0.909	0.01	0.998	0.005	0.512	0.035
127	temporal	0.067	0	0.471	0	0.122	0	0.543	0	0.209	0	0.853	0	0.119	0	0.5	0	0.067	0	0.209	0	0.853	0	0.119	0	0.543	0
127	neighbor	0.333	0.017	0.767	0.009	-0.036	0.008	0.686	0.012	0.565	0.015	0.486	0.011	0.676	0.041	0.5	0.0	0.333	0.017	0.565	0.015	0.486	0.011	0.676	0.041	0.686	0.012
127	SIMPD	0.485	0.082	0.826	0.041	0.322	0.038	0.737	0.044	0.781	0.051	0.756	0.051	0.824	0.11	0.5	0.0	0.485	0.082	0.781	0.051	0.756	0.051	0.824	0.11	0.737	0.044
127	random	0.518	0.033	0.835	0.018	0.312	0.031	0.758	0.016	0.783	0.02	0.75	0.029	0.821	0.021	0.5	0.0	0.518	0.033	0.783	0.02	0.75	0.029	0.821	0.021	0.758	0.016
6	random	0.748	0.07	0.944	0.017	0.608	0.03	0.875	0.03	0.821	0.048	0.822	0.073	0.822	0.04	0.365	0.023	0.75	0.055	0.813	0.039	0.928	0.048	0.726	0.058	0.852	0.03
6	neighbor	-0.001	0.002	0.734	0.048	-0.358	0.002	0.499	0.001	0.0	0.0	0.0	0.0	0.0	0.0	0.35	0.0	0.0	0.0	0.0	0.0	0.0	0.0	0.0	0.0	0.5	0.0
6	SIMPD	0.794	0.144	0.938	0.061	0.676	0.121	0.892	0.08	0.879	0.126	0.895	0.078	0.869	0.164	0.37	0.04	0.725	0.142	0.835	0.119	0.95	0.013	0.766	0.181	0.858	0.08
6	temporal	0.161	0	0.793	0	0.773	0	0.618	0	0.732	0	0.874	0	0.629	0	0.35	0	0.122	0	0.452	0	0.977	0	0.294	0	0.632	0
65	random	0.386	0.06	0.81	0.035	0.368	0.078	0.681	0.027	0.453	0.056	0.5	0.087	0.422	0.054	0.25	0.0	0.206	0.069	0.233	0.074	0.822	0.125	0.138	0.05	0.567	0.024
65	SIMPD	0.078	0.007	0.588	0.0	0.239	0.0	0.528	0.002	0.143	0.003	0.468	0.049	0.084	0.004	0.235	0.023	0.0	0.0	0.0	0.0	0.0	0.0	0.0	0.0	0.5	0.0
65	neighbor	0.11	0.037	0.639	0.021	0.066	0.022	0.536	0.014	0.136	0.045	0.408	0.1	0.086	0.035	0.275	0.025	0.039	0.001	0.043	0.001	1.0	0.0	0.022	0.001	0.511	0.0
65	temporal	0.001	0	0.519	0	0.141	0	0.5	0	0.016	0	0.25	0	0.008	0	0.2	0	0.0	0	0.0	0	0.0	0	0.0	0	0.5	0
62	neighbor	0.296	0.056	0.58	0.027	0.197	0.022	0.593	0.023	0.309	0.058	0.98	0.06	0.187	0.048	0.43	0.033	0.266	0.049	0.278	0.05	1.0	0.0	0.162	0.034	0.581	0.017
62	SIMPD	0.785	0.015	0.97	0.015	0.744	0.032	0.873	0.013	0.819	0.01	0.883	0.063	0.769	0.041	0.455	0.027	0.765	0.024	0.8	0.024	0.893	0.052	0.728	0.046	0.855	0.019
62	random	0.682	0.032	0.952	0.012	0.693	0.043	0.822	0.026	0.726	0.028	0.796	0.073	0.678	0.066	0.45	0.032	0.677	0.044	0.719	0.039	0.843	0.065	0.63	0.052	0.804	0.025
62	temporal	0.691	0	0.963	0	0.71	0	0.857	0	0.747	0	0.718	0	0.778	0	0.45	0	0.626	0	0.687	0	0.742	0	0.639	0	0.796	0
59	neighbor	0.328	0.058	0.741	0.014	0.14	0.02	0.67	0.027	0.641	0.023	0.574	0.048	0.733	0.061	0.47	0.024	0.39	0.051	0.651	0.027	0.632	0.041	0.672	0.029	0.697	0.024
59	temporal	-0.057	0	0.593	0	0.513	0	0.477	0	0.94	0	0.927	0	0.953	0	0.45	0	0.081	0	0.903	0	0.939	0	0.869	0	0.56	0
59	SIMPD	0.452	0.08	0.89	0.029	0.508	0.015	0.755	0.065	0.901	0.016	0.927	0.032	0.879	0.038	0.44	0.03	0.449	0.095	0.872	0.037	0.95	0.036	0.81	0.062	0.796	0.069
59	random	0.569	0.09	0.866	0.026	0.372	0.033	0.786	0.045	0.808	0.051	0.817	0.063	0.8	0.054	0.465	0.023	0.577	0.078	0.801	0.045	0.848	0.064	0.759	0.039	0.794	0.04
95	SIMPD	0.569	0.026	0.93	0.006	0.626	0.019	0.758	0.051	0.932	0.032	0.925	0.016	0.942	0.063	0.44	0.03	0.558	0.029	0.925	0.039	0.929	0.018	0.927	0.08	0.759	0.053
95	temporal	0.547	0	0.883	0	0.631	0	0.826	0	0.938	0	0.965	0	0.912	0	0.5	0	0.547	0	0.938	0	0.965	0	0.912	0	0.826	0
95	random	0.746	0.046	0.956	0.011	0.498	0.018	0.874	0.023	0.864	0.025	0.853	0.034	0.877	0.038	0.455	0.035	0.747	0.036	0.861	0.025	0.872	0.021	0.851	0.042	0.872	0.019
95	neighbor	0.388	0.033	0.84	0.005	-0.037	0.021	0.664	0.019	0.445	0.034	0.582	0.055	0.364	0.045	0.495	0.015	0.388	0.033	0.443	0.033	0.592	0.047	0.356	0.037	0.661	0.017
44	neighbor	0.378	0.035	0.856	0.007	0.19	0.023	0.73	0.024	0.423	0.033	0.357	0.028	0.52	0.049	0.35	0.0	0.213	0.049	0.235	0.05	0.501	0.071	0.156	0.039	0.573	0.019
44	random	0.493	0.045	0.874	0.015	0.413	0.062	0.75	0.032	0.573	0.042	0.575	0.061	0.582	0.083	0.35	0.032	0.412	0.049	0.47	0.047	0.744	0.061	0.346	0.047	0.662	0.023
44	SIMPD	0.24	0.0	0.706	0.0	0.347	0.0	0.604	0.0	0.398	0.0	0.593	0.0	0.299	0.0	0.35	0.0	0.074	0.0	0.193	0.0	0.464	0.0	0.121	0.0	0.529	0.0
44	temporal	0.176	0	0.683	0	0.286	0	0.62	0	0.472	0	0.347	0	0.739	0	0.35	0	0.168	0	0.455	0	0.349	0	0.652	0	0.607	0
105	temporal	0.182	0	0.637	0	0.327	0	0.592	0	0.717	0	0.729	0	0.706	0	0.45	0	0.2	0	0.652	0	0.768	0	0.567	0	0.613	0
105	SIMPD	0.145	0.0	0.64	0.0	0.355	0.0	0.585	0.0	0.593	0.0	0.752	0.0	0.489	0.0	0.5	0.0	0.145	0.0	0.593	0.0	0.752	0.0	0.489	0.0	0.585	0.0
105	neighbor	0.25	0.035	0.72	0.007	0.021	0.012	0.607	0.016	0.397	0.034	0.626	0.044	0.292	0.032	0.5	0.0	0.25	0.035	0.397	0.034	0.626	0.044	0.292	0.032	0.607	0.016
105	random	0.516	0.03	0.849	0.018	0.355	0.025	0.758	0.015	0.757	0.02	0.736	0.032	0.781	0.042	0.48	0.024	0.524	0.03	0.755	0.019	0.752	0.034	0.76	0.026	0.762	0.014
135	random	0.33	0.147	0.768	0.069	0.254	0.122	0.662	0.077	0.418	0.128	0.493	0.196	0.407	0.157	0.285	0.032	-0.002	0.008	0.0	0.0	0.0	0.0	0.0	0.0	0.499	0.002
135	temporal	0.368	0	0.723	0	0.354	0	0.706	0	0.55	0	0.478	0	0.647	0	0.25	0	0.0	0	0.0	0	0.0	0	0.0	0	0.5	0
135	neighbor	-0.007	0.073	0.637	0.04	-0.011	0.048	0.499	0.029	0.025	0.075	0.033	0.1	0.02	0.06	0.255	0.015	0.0	0.0	0.0	0.0	0.0	0.0	0.0	0.0	0.5	0.0
135	SIMPD	0.203	0.107	0.661	0.072	0.3	0.095	0.586	0.051	0.305	0.107	0.532	0.216	0.242	0.126	0.275	0.025	0.0	0.0	0.0	0.0	0.0	0.0	0.0	0.0	0.5	0.0
23	random	0.848	0.014	0.984	0.004	0.736	0.009	0.942	0.01	0.879	0.011	0.837	0.024	0.927	0.023	0.5	0.0	0.848	0.014	0.879	0.011	0.837	0.024	0.927	0.023	0.942	0.01
23	SIMPD	0.742	0.063	0.958	0.016	0.796	0.018	0.881	0.04	0.867	0.022	0.79	0.035	0.961	0.01	0.46	0.03	0.754	0.046	0.869	0.016	0.811	0.036	0.938	0.029	0.886	0.033
23	temporal	0.809	0	0.937	0	0.778	0	0.907	0	0.906	0	0.856	0	0.962	0	0.5	0	0.809	0	0.906	0	0.856	0	0.962	0	0.907	0
23	neighbor	0.248	0.07	0.857	0.025	0.046	0.062	0.607	0.033	0.257	0.07	0.31	0.085	0.222	0.065	0.5	0.0	0.248	0.07	0.257	0.07	0.31	0.085	0.222	0.065	0.607	0.033
77	SIMPD	0.543	0.0	0.858	0.0	0.412	0.0	0.761	0.0	0.846	0.0	0.801	0.0	0.896	0.0	0.5	0.0	0.543	0.0	0.846	0.0	0.801	0.0	0.896	0.0	0.761	0.0
77	neighbor	0.326	0.039	0.81	0.007	-0.208	0.029	0.709	0.028	0.414	0.035	0.334	0.027	0.546	0.06	0.5	0.0	0.326	0.039	0.414	0.035	0.334	0.027	0.546	0.06	0.709	0.028
77	temporal	0.29	0	0.773	0	0.099	0	0.631	0	0.473	0	0.672	0	0.364	0	0.5	0	0.29	0	0.473	0	0.672	0	0.364	0	0.631	0
77	random	0.738	0.039	0.934	0.015	0.4	0.025	0.867	0.019	0.882	0.02	0.842	0.03	0.927	0.018	0.5	0.0	0.738	0.039	0.882	0.02	0.842	0.03	0.927	0.018	0.867	0.019
106	neighbor	0.409	0.033	0.816	0.005	-0.04	0.021	0.639	0.019	0.416	0.034	0.809	0.055	0.28	0.045	0.5	0.015	0.409	0.033	0.416	0.033	0.809	0.047	0.28	0.037	0.639	0.017
106	temporal	0.444	0	0.853	0	0.553	0	0.734	0	0.681	0	0.896	0	0.549	0	0.5	0	0.444	0	0.681	0	0.896	0	0.549	0	0.734	0
106	SIMPD	0.685	0.046	0.916	0.02	0.606	0.024	0.843	0.021	0.842	0.024	0.836	0.012	0.851	0.052	0.5	0.0	0.685	0.046	0.842	0.024	0.836	0.012	0.851	0.052	0.843	0.021
106	random	0.751	0.026	0.957	0.006	0.573	0.016	0.878	0.013	0.837	0.018	0.829	0.026	0.846	0.024	0.495	0.015	0.752	0.025	0.837	0.017	0.831	0.022	0.844	0.022	0.878	0.013
55	random	0.624	0.035	0.894	0.016	0.396	0.027	0.817	0.018	0.802	0.018	0.754	0.031	0.857	0.027	0.5	0.0	0.624	0.035	0.802	0.018	0.754	0.031	0.857	0.027	0.817	0.018
55	temporal	0.145	0	0.634	0	0.447	0	0.577	0	0.748	0	0.774	0	0.723	0	0.5	0	0.145	0	0.748	0	0.774	0	0.723	0	0.577	0
55	SIMPD	0.169	0.0	0.707	0.0	0.398	0.0	0.607	0.0	0.524	0.0	0.815	0.0	0.387	0.0	0.5	0.0	0.169	0.0	0.524	0.0	0.815	0.0	0.387	0.0	0.607	0.0
55	neighbor	0.534	0.026	0.823	0.004	0.051	0.011	0.772	0.011	0.609	0.021	0.595	0.03	0.624	0.019	0.5	0.0	0.534	0.026	0.609	0.021	0.595	0.03	0.624	0.019	0.772	0.011
69	temporal	0.042	0	0.679	0	0.502	0	0.517	0	0.799	0	0.702	0	0.927	0	0.5	0	0.042	0	0.799	0	0.702	0	0.927	0	0.517	0
69	random	0.737	0.041	0.946	0.013	0.512	0.025	0.875	0.019	0.842	0.027	0.812	0.048	0.878	0.037	0.5	0.0	0.737	0.041	0.842	0.027	0.812	0.048	0.878	0.037	0.875	0.019
69	SIMPD	0.64	0.096	0.914	0.041	0.598	0.031	0.814	0.059	0.875	0.009	0.827	0.027	0.932	0.031	0.5	0.0	0.64	0.096	0.875	0.009	0.827	0.027	0.932	0.031	0.814	0.059
69	neighbor	0.503	0.026	0.858	0.007	0.078	0.03	0.765	0.011	0.55	0.023	0.522	0.028	0.582	0.02	0.5	0.0	0.503	0.026	0.55	0.023	0.522	0.028	0.582	0.02	0.765	0.011
5	temporal	0.822	0	0.912	0	0.328	0	0.903	0	0.889	0	0.952	0	0.833	0	0.5	0	0.822	0	0.889	0	0.952	0	0.833	0	0.903	0
5	random	0.685	0.05	0.911	0.023	0.368	0.033	0.841	0.025	0.865	0.024	0.831	0.038	0.903	0.035	0.44	0.049	0.696	0.048	0.867	0.023	0.844	0.035	0.893	0.031	0.847	0.024
5	neighbor	0.35	0.028	0.688	0.023	-0.21	0.048	0.664	0.021	0.439	0.026	0.492	0.056	0.405	0.061	0.48	0.033	0.344	0.048	0.429	0.041	0.504	0.062	0.376	0.038	0.654	0.021
5	SIMPD	0.588	0.114	0.849	0.069	0.303	0.073	0.785	0.069	0.822	0.069	0.811	0.066	0.847	0.123	0.4	0.071	0.562	0.142	0.801	0.09	0.829	0.049	0.788	0.146	0.774	0.078
27	neighbor	0.144	0.063	0.651	0.035	-0.091	0.038	0.609	0.042	0.383	0.045	0.274	0.037	0.653	0.112	0.4	0.0	0.11	0.09	0.266	0.098	0.287	0.054	0.268	0.16	0.558	0.056
27	SIMPD	0.194	0.054	0.584	0.03	0.087	0.041	0.593	0.024	0.439	0.04	0.487	0.057	0.41	0.071	0.395	0.015	0.081	0.068	0.222	0.079	0.474	0.116	0.148	0.062	0.534	0.029
27	random	0.299	0.086	0.71	0.029	0.228	0.044	0.646	0.042	0.528	0.058	0.562	0.079	0.505	0.077	0.415	0.023	0.222	0.061	0.39	0.059	0.617	0.061	0.29	0.06	0.598	0.027
27	temporal	0.049	0	0.675	0	0.155	0	0.521	0	0.213	0	0.417	0	0.143	0	0.4	0	0.038	0	0.056	0	1.0	0	0.029	0	0.514	0
76	SIMPD	0.553	0.041	0.834	0.022	0.424	0.012	0.775	0.02	0.807	0.008	0.757	0.019	0.865	0.038	0.455	0.015	0.552	0.049	0.798	0.013	0.773	0.013	0.827	0.036	0.775	0.022
76	temporal	0.463	0	0.801	0	0.48	0	0.742	0	0.796	0	0.84	0	0.756	0	0.5	0	0.463	0	0.796	0	0.84	0	0.756	0	0.742	0
76	neighbor	0.352	0.019	0.795	0.01	-0.139	0.014	0.672	0.011	0.452	0.017	0.464	0.019	0.44	0.026	0.5	0.0	0.352	0.019	0.452	0.017	0.464	0.019	0.44	0.026	0.672	0.011
76	random	0.604	0.034	0.889	0.012	0.422	0.019	0.801	0.017	0.777	0.02	0.784	0.027	0.772	0.034	0.485	0.023	0.601	0.035	0.773	0.022	0.791	0.02	0.756	0.033	0.799	0.018
100	neighbor	0.035	0.02	0.721	0.056	-0.05	0.191	0.65	0.098	0.087	0.02	0.046	0.01	0.75	0.25	0.195	0.027	0.087	0.0	0.133	0.0	0.077	0.0	0.5	0.0	0.66	0.0
100	SIMPD	0.497	0.061	0.882	0.07	0.539	0.123	0.825	0.038	0.604	0.047	0.477	0.05	0.839	0.098	0.29	0.128	0.6	0.12	0.678	0.096	0.592	0.12	0.819	0.122	0.848	0.058
100	random	0.742	0.09	0.933	0.039	0.586	0.112	0.892	0.062	0.786	0.078	0.758	0.109	0.837	0.129	0.37	0.103	0.74	0.096	0.782	0.084	0.789	0.103	0.788	0.116	0.874	0.058
100	temporal	0.676	0	0.922	0	0.658	0	0.838	0	0.727	0	0.727	0	0.727	0	0.25	0	0.696	0	0.737	0	0.875	0	0.636	0	0.81	0
79	temporal	0.224	0	0.765	0	0.514	0	0.574	0	0.923	0	0.858	0	1.0	0	0.35	0	0.509	0	0.93	0	0.908	0	0.954	0	0.727	0
79	SIMPD	0.674	0.068	0.92	0.015	0.497	0.033	0.842	0.041	0.892	0.029	0.885	0.064	0.903	0.026	0.4	0.063	0.662	0.061	0.884	0.027	0.892	0.061	0.88	0.032	0.84	0.038
79	random	0.709	0.044	0.938	0.014	0.423	0.027	0.857	0.023	0.855	0.019	0.812	0.039	0.905	0.03	0.41	0.044	0.74	0.029	0.865	0.02	0.846	0.019	0.886	0.031	0.871	0.015
79	neighbor	0.473	0.035	0.849	0.005	0.041	0.013	0.77	0.028	0.53	0.031	0.471	0.042	0.615	0.067	0.45	0.022	0.497	0.043	0.535	0.038	0.687	0.098	0.445	0.042	0.711	0.019
39	neighbor	0.096	0.032	0.722	0.03	-0.305	0.036	0.573	0.023	0.504	0.014	0.339	0.013	0.981	0.0	0.5	0.0	0.096	0.032	0.504	0.014	0.339	0.013	0.981	0.0	0.573	0.023
39	SIMPD	0.363	0.083	0.849	0.029	0.262	0.039	0.638	0.031	0.89	0.06	0.807	0.091	0.999	0.002	0.5	0.0	0.363	0.083	0.89	0.06	0.807	0.091	0.999	0.002	0.638	0.031
39	temporal	0.569	0	0.847	0	0.226	0	0.746	0	0.897	0	0.819	0	0.992	0	0.5	0	0.569	0	0.897	0	0.819	0	0.992	0	0.746	0
39	random	0.661	0.056	0.916	0.03	0.262	0.033	0.811	0.027	0.905	0.02	0.862	0.026	0.952	0.022	0.5	0.0	0.661	0.056	0.905	0.02	0.862	0.026	0.952	0.022	0.811	0.027
92	neighbor	0.071	0.05	0.587	0.03	0.038	0.05	0.523	0.017	0.091	0.062	0.558	0.393	0.053	0.041	0.36	0.044	0.0	0.0	0.0	0.0	0.0	0.0	0.0	0.0	0.5	0.0
92	temporal	0.101	0	0.653	0	0.145	0	0.534	0	0.143	0	0.4	0	0.087	0	0.3	0	0.0	0	0.0	0	0.0	0	0.0	0	0.5	0
92	SIMPD	0.179	0.148	0.765	0.074	0.193	0.103	0.561	0.051	0.203	0.156	0.522	0.387	0.128	0.101	0.3	0.0	0.124	0.104	0.136	0.114	0.6	0.49	0.077	0.064	0.538	0.032
92	random	0.47	0.101	0.854	0.035	0.455	0.091	0.739	0.061	0.554	0.093	0.578	0.103	0.563	0.137	0.305	0.035	0.401	0.12	0.465	0.111	0.718	0.125	0.352	0.101	0.663	0.052
73	neighbor	0.097	0.067	0.818	0.011	0.054	0.027	0.533	0.027	0.113	0.075	0.338	0.192	0.075	0.061	0.345	0.027	0.0	0.0	0.0	0.0	0.0	0.0	0.0	0.0	0.5	0.0
73	temporal	0.544	0	0.899	0	0.613	0	0.74	0	0.634	0	0.812	0	0.52	0	0.3	0	0.059	0	0.077	0	1.0	0	0.04	0	0.52	0
73	SIMPD	0.387	0.015	0.776	0.018	0.307	0.019	0.715	0.013	0.563	0.024	0.494	0.014	0.658	0.048	0.365	0.045	0.345	0.025	0.523	0.018	0.485	0.017	0.568	0.034	0.683	0.017
73	random	0.509	0.079	0.885	0.009	0.485	0.081	0.747	0.052	0.578	0.073	0.623	0.102	0.556	0.114	0.35	0.039	0.469	0.09	0.52	0.088	0.785	0.066	0.395	0.096	0.688	0.047
122	SIMPD	0.349	0.088	0.749	0.034	0.249	0.083	0.656	0.041	0.505	0.091	0.727	0.093	0.397	0.112	0.455	0.027	0.369	0.086	0.503	0.092	0.817	0.084	0.375	0.11	0.661	0.042
122	random	0.549	0.047	0.858	0.029	0.409	0.083	0.776	0.022	0.726	0.039	0.744	0.084	0.726	0.09	0.415	0.032	0.52	0.094	0.688	0.067	0.784	0.105	0.622	0.081	0.753	0.045
122	temporal	0.054	0	0.736	0	0.272	0	0.541	0	0.462	0	0.313	0	0.875	0	0.4	0	0.356	0	0.571	0	0.5	0	0.667	0	0.695	0
122	neighbor	0.563	0.073	0.935	0.013	0.154	0.069	0.77	0.059	0.605	0.069	0.676	0.099	0.579	0.137	0.435	0.023	0.47	0.123	0.508	0.123	0.73	0.102	0.396	0.114	0.69	0.057
50	neighbor	0.463	0.014	0.841	0.003	0.136	0.005	0.756	0.007	0.684	0.008	0.577	0.01	0.842	0.011	0.5	0.0	0.463	0.014	0.684	0.008	0.577	0.01	0.842	0.011	0.756	0.007
50	temporal	0.09	0	0.665	0	0.309	0	0.532	0	0.84	0	0.724	0	1.0	0	0.45	0	0.082	0	0.837	0	0.723	0	0.995	0	0.53	0
50	random	0.596	0.025	0.889	0.021	0.334	0.025	0.796	0.011	0.831	0.012	0.809	0.015	0.855	0.035	0.5	0.0	0.596	0.025	0.831	0.012	0.809	0.015	0.855	0.035	0.796	0.011
50	SIMPD	0.594	0.0	0.894	0.0	0.332	0.0	0.793	0.0	0.83	0.0	0.75	0.0	0.928	0.0	0.5	0.0	0.594	0.0	0.83	0.0	0.75	0.0	0.928	0.0	0.793	0.0
48	temporal	0.428	0	0.879	0	0.616	0	0.727	0	0.686	0	0.873	0	0.565	0	0.45	0	0.396	0	0.653	0	0.88	0	0.519	0	0.712	0
48	SIMPD	0.686	0.084	0.932	0.019	0.6	0.022	0.844	0.038	0.816	0.047	0.848	0.036	0.796	0.094	0.475	0.025	0.668	0.116	0.798	0.081	0.862	0.037	0.759	0.128	0.834	0.053
48	neighbor	0.125	0.111	0.752	0.039	-0.17	0.072	0.536	0.032	0.126	0.112	0.6	0.49	0.071	0.064	0.475	0.025	0.029	0.059	0.03	0.059	0.2	0.4	0.016	0.032	0.508	0.016
48	random	0.753	0.024	0.959	0.006	0.59	0.012	0.881	0.015	0.835	0.016	0.816	0.021	0.855	0.031	0.46	0.03	0.747	0.022	0.828	0.014	0.837	0.021	0.822	0.025	0.872	0.012
25	neighbor	0.382	0.052	0.881	0.004	-0.083	0.003	0.748	0.026	0.623	0.027	0.466	0.031	0.941	0.013	0.5	0.0	0.382	0.052	0.623	0.027	0.466	0.031	0.941	0.013	0.748	0.026
25	temporal	0.455	0	0.729	0	0.187	0	0.687	0	0.923	0	0.881	0	0.969	0	0.5	0	0.455	0	0.923	0	0.881	0	0.969	0	0.687	0
25	random	0.714	0.035	0.926	0.01	0.22	0.007	0.834	0.019	0.934	0.008	0.904	0.011	0.966	0.008	0.5	0.0	0.714	0.035	0.934	0.008	0.904	0.011	0.966	0.008	0.834	0.019
25	SIMPD	0.64	0.066	0.916	0.025	0.243	0.013	0.784	0.04	0.941	0.005	0.908	0.013	0.976	0.008	0.5	0.0	0.64	0.066	0.941	0.005	0.908	0.013	0.976	0.008	0.784	0.04
80	random	0.703	0.015	0.935	0.006	0.513	0.011	0.855	0.007	0.815	0.01	0.796	0.019	0.836	0.016	0.5	0.0	0.703	0.015	0.815	0.01	0.796	0.019	0.836	0.016	0.855	0.007
80	neighbor	0.409	0.022	0.876	0.011	0.002	0.027	0.688	0.011	0.446	0.02	0.496	0.028	0.405	0.023	0.5	0.0	0.409	0.022	0.446	0.02	0.496	0.028	0.405	0.023	0.688	0.011
80	SIMPD	0.564	0.029	0.858	0.022	0.574	0.015	0.772	0.014	0.843	0.016	0.794	0.012	0.899	0.038	0.495	0.015	0.564	0.029	0.842	0.015	0.796	0.013	0.895	0.035	0.773	0.013
80	temporal	0.264	0	0.806	0	0.511	0	0.648	0	0.569	0	0.827	0	0.433	0	0.5	0	0.264	0	0.569	0	0.827	0	0.433	0	0.648	0
110	SIMPD	0.46	0.117	0.842	0.051	0.253	0.031	0.711	0.06	0.864	0.035	0.819	0.026	0.918	0.068	0.5	0.0	0.46	0.117	0.864	0.035	0.819	0.026	0.918	0.068	0.711	0.06
110	neighbor	0.129	0.048	0.73	0.01	-0.098	0.014	0.576	0.027	0.591	0.016	0.441	0.02	0.902	0.015	0.5	0.0	0.129	0.048	0.591	0.016	0.441	0.02	0.902	0.015	0.576	0.027
110	random	0.546	0.045	0.885	0.019	0.262	0.019	0.751	0.028	0.877	0.013	0.822	0.03	0.941	0.02	0.5	0.0	0.546	0.045	0.877	0.013	0.822	0.03	0.941	0.02	0.751	0.028
110	temporal	0.232	0	0.712	0	0.232	0	0.639	0	0.763	0	0.846	0	0.695	0	0.5	0	0.232	0	0.763	0	0.846	0	0.695	0	0.639	0
108	random	0.704	0.039	0.946	0.013	0.671	0.022	0.851	0.027	0.75	0.032	0.755	0.043	0.748	0.054	0.47	0.033	0.698	0.04	0.743	0.033	0.769	0.038	0.722	0.05	0.841	0.025
108	SIMPD	0.512	0.044	0.853	0.021	0.723	0.017	0.761	0.025	0.74	0.037	0.709	0.048	0.793	0.111	0.3	0.032	0.4	0.124	0.59	0.14	0.797	0.051	0.502	0.178	0.695	0.062
108	neighbor	0.134	0.049	0.79	0.056	0.176	0.052	0.538	0.015	0.138	0.05	1.0	0.0	0.076	0.03	0.5	0.0	0.134	0.049	0.138	0.05	1.0	0.0	0.076	0.03	0.538	0.015
108	temporal	0.214	0	0.796	0	0.59	0	0.603	0	0.473	0	0.634	0	0.378	0	0.45	0	0.212	0	0.431	0	0.686	0	0.314	0	0.6	0
102	random	0.66	0.028	0.916	0.01	0.419	0.013	0.83	0.014	0.83	0.015	0.827	0.017	0.833	0.023	0.495	0.015	0.658	0.026	0.829	0.013	0.829	0.018	0.828	0.016	0.829	0.013
102	SIMPD	0.438	0.01	0.784	0.007	0.413	0.032	0.727	0.005	0.788	0.034	0.831	0.014	0.751	0.051	0.45	0.0	0.401	0.031	0.754	0.021	0.841	0.012	0.684	0.026	0.717	0.011
102	temporal	0.224	0	0.726	0	0.444	0	0.65	0	0.638	0	0.865	0	0.505	0	0.5	0	0.224	0	0.638	0	0.865	0	0.505	0	0.65	0
102	neighbor	0.229	0.029	0.749	0.005	-0.192	0.013	0.603	0.014	0.348	0.027	0.413	0.026	0.301	0.029	0.5	0.0	0.229	0.029	0.348	0.027	0.413	0.026	0.301	0.029	0.603	0.014
90	temporal	0.008	0	0.763	0	0.632	0	0.505	0	0.061	0	0.667	0	0.032	0	0.3	0	0.0	0	0.0	0	0.0	0	0.0	0	0.5	0
90	neighbor	-0.034	0.011	0.446	0.093	-0.211	0.009	0.487	0.007	0.0	0.0	0.0	0.0	0.0	0.0	0.48	0.046	-0.031	0.004	0.0	0.0	0.0	0.0	0.0	0.0	0.489	0.002
90	SIMPD	0.116	0.167	0.843	0.03	0.317	0.157	0.545	0.071	0.137	0.2	0.373	0.463	0.097	0.162	0.47	0.051	0.092	0.174	0.107	0.203	0.284	0.436	0.077	0.16	0.537	0.075
90	random	0.586	0.085	0.869	0.035	0.504	0.084	0.784	0.061	0.669	0.076	0.732	0.086	0.636	0.137	0.43	0.064	0.516	0.097	0.603	0.086	0.731	0.103	0.516	0.087	0.732	0.048
119	random	0.69	0.093	0.952	0.024	0.637	0.052	0.842	0.059	0.753	0.072	0.778	0.06	0.74	0.114	0.39	0.049	0.613	0.114	0.676	0.095	0.868	0.052	0.566	0.134	0.772	0.067
119	temporal	0.502	0	0.924	0	0.637	0	0.735	0	0.622	0	0.697	0	0.561	0	0.4	0	0.526	0	0.613	0	0.905	0	0.463	0	0.723	0
119	neighbor	0.562	0.124	0.993	0.003	0.596	0.062	0.723	0.065	0.574	0.122	0.847	0.171	0.45	0.13	0.435	0.023	0.399	0.1	0.409	0.102	0.967	0.1	0.267	0.081	0.633	0.041
119	SIMPD	0.428	0.06	0.833	0.014	0.503	0.024	0.684	0.026	0.538	0.05	0.758	0.075	0.418	0.044	0.4	0.022	0.308	0.072	0.392	0.072	0.845	0.047	0.257	0.06	0.621	0.032
109	temporal	0.682	0	0.842	0	0.168	0	0.816	0	0.765	0	0.897	0	0.667	0	0.5	0	0.682	0	0.765	0	0.897	0	0.667	0	0.816	0
109	random	0.67	0.062	0.896	0.029	0.354	0.049	0.835	0.033	0.862	0.031	0.843	0.059	0.887	0.041	0.475	0.051	0.681	0.061	0.865	0.031	0.851	0.051	0.882	0.037	0.84	0.031
109	SIMPD	0.267	0.04	0.742	0.067	0.332	0.14	0.599	0.02	0.845	0.134	0.804	0.022	0.925	0.206	0.365	0.045	0.397	0.05	0.833	0.132	0.851	0.022	0.841	0.189	0.682	0.045
109	neighbor	0.277	0.073	0.669	0.015	-0.309	0.036	0.636	0.022	0.378	0.047	0.399	0.115	0.379	0.032	0.475	0.034	0.305	0.04	0.391	0.031	0.442	0.075	0.356	0.032	0.641	0.016
97	SIMPD	0.664	0.061	0.951	0.011	0.633	0.02	0.876	0.03	0.784	0.026	0.66	0.043	0.969	0.016	0.415	0.023	0.704	0.041	0.803	0.019	0.718	0.037	0.914	0.031	0.879	0.018
97	random	0.718	0.039	0.955	0.008	0.619	0.028	0.861	0.023	0.791	0.031	0.785	0.038	0.798	0.049	0.445	0.035	0.7	0.04	0.773	0.031	0.822	0.039	0.73	0.036	0.838	0.021
97	temporal	0.689	0	0.943	0	0.568	0	0.872	0	0.779	0	0.703	0	0.874	0	0.4	0	0.666	0	0.749	0	0.79	0	0.712	0	0.823	0
97	neighbor	0.556	0.025	0.986	0.001	0.24	0.032	0.878	0.001	0.568	0.024	0.448	0.03	0.778	0.0	0.48	0.024	0.568	0.022	0.579	0.021	0.462	0.027	0.778	0.0	0.879	0.001
126	random	0.502	0.066	0.82	0.034	0.379	0.064	0.749	0.035	0.67	0.055	0.69	0.071	0.659	0.08	0.42	0.046	0.468	0.087	0.626	0.067	0.735	0.085	0.551	0.077	0.722	0.044
126	temporal	0.282	0	0.664	0	0.349	0	0.64	0	0.602	0	0.646	0	0.564	0	0.35	0	0.267	0	0.468	0	0.818	0	0.327	0	0.63	0
126	SIMPD	0.578	0.091	0.867	0.045	0.503	0.08	0.789	0.045	0.765	0.073	0.777	0.083	0.765	0.111	0.415	0.023	0.479	0.101	0.66	0.128	0.843	0.044	0.569	0.17	0.733	0.058
126	neighbor	0.395	0.045	0.785	0.008	0.312	0.019	0.698	0.025	0.605	0.032	0.611	0.037	0.604	0.061	0.425	0.025	0.362	0.022	0.53	0.023	0.714	0.072	0.428	0.046	0.665	0.01
124	temporal	0.039	0	0.758	0	0.127	0	0.556	0	0.304	0	0.179	0	1.0	0	0.4	0	0.073	0	0.314	0	0.196	0	0.786	0	0.58	0
124	neighbor	0.029	0.038	0.638	0.027	-0.301	0.005	0.549	0.063	0.136	0.039	0.085	0.02	0.433	0.271	0.42	0.06	0.015	0.008	0.108	0.005	0.08	0.006	0.167	0.0	0.511	0.006
124	SIMPD	0.421	0.072	0.806	0.03	0.411	0.126	0.719	0.03	0.731	0.095	0.613	0.094	0.91	0.091	0.38	0.024	0.493	0.137	0.732	0.134	0.68	0.132	0.795	0.138	0.749	0.066
124	random	0.487	0.052	0.83	0.028	0.379	0.097	0.749	0.028	0.67	0.037	0.654	0.052	0.694	0.067	0.365	0.032	0.439	0.112	0.594	0.087	0.744	0.124	0.498	0.078	0.704	0.053
4	SIMPD	0.235	0.0	0.743	0.0	0.122	0.0	0.69	0.004	0.47	0.002	0.322	0.001	0.87	0.022	0.415	0.023	0.274	0.0	0.489	0.0	0.348	0.0	0.82	0.0	0.705	0.0
4	temporal	0.394	0	0.736	0	0.333	0	0.699	0	0.584	0	0.573	0	0.596	0	0.4	0	0.311	0	0.47	0	0.626	0	0.376	0	0.638	0
4	neighbor	0.403	0.013	0.804	0.006	0.207	0.004	0.714	0.012	0.504	0.012	0.471	0.011	0.544	0.03	0.395	0.015	0.328	0.009	0.422	0.007	0.479	0.013	0.377	0.007	0.65	0.003
4	random	0.498	0.039	0.852	0.013	0.357	0.052	0.758	0.02	0.628	0.035	0.6	0.046	0.66	0.042	0.395	0.027	0.405	0.038	0.533	0.031	0.619	0.063	0.47	0.027	0.687	0.016
29	neighbor	0.435	0.008	0.833	0.01	0.202	0.009	0.708	0.003	0.617	0.004	0.697	0.011	0.554	0.005	0.5	0.0	0.435	0.008	0.617	0.004	0.697	0.011	0.554	0.005	0.708	0.003
29	SIMPD	0.555	0.08	0.866	0.043	0.392	0.094	0.783	0.043	0.798	0.091	0.838	0.088	0.777	0.138	0.49	0.03	0.558	0.081	0.797	0.09	0.842	0.089	0.773	0.133	0.787	0.042
29	temporal	0.307	0	0.584	0	0.379	0	0.625	0	0.893	0	0.843	0	0.949	0	0.45	0	0.243	0	0.873	0	0.837	0	0.911	0	0.606	0
29	random	0.587	0.06	0.88	0.033	0.37	0.053	0.795	0.03	0.802	0.036	0.79	0.065	0.818	0.04	0.475	0.034	0.597	0.056	0.805	0.033	0.802	0.067	0.812	0.041	0.801	0.03
35	random	0.739	0.016	0.944	0.008	0.425	0.009	0.869	0.008	0.877	0.006	0.865	0.01	0.89	0.016	0.49	0.02	0.741	0.016	0.877	0.006	0.87	0.007	0.885	0.014	0.87	0.008
35	temporal	0.345	0	0.786	0	0.426	0	0.709	0	0.76	0	0.881	0	0.668	0	0.45	0	0.312	0	0.722	0	0.89	0	0.608	0	0.7	0
35	SIMPD	0.522	0.04	0.864	0.02	0.472	0.007	0.762	0.021	0.869	0.008	0.871	0.01	0.866	0.008	0.445	0.015	0.52	0.038	0.862	0.007	0.88	0.012	0.845	0.002	0.769	0.022
35	neighbor	0.412	0.022	0.863	0.004	-0.135	0.018	0.719	0.016	0.476	0.021	0.447	0.017	0.51	0.034	0.5	0.0	0.412	0.022	0.476	0.021	0.447	0.017	0.51	0.034	0.719	0.016
83	random	0.371	0.109	0.812	0.041	0.331	0.077	0.686	0.057	0.51	0.091	0.515	0.087	0.512	0.109	0.345	0.027	0.242	0.088	0.329	0.082	0.649	0.156	0.222	0.058	0.593	0.035
83	neighbor	0.082	0.083	0.694	0.02	0.091	0.042	0.532	0.034	0.162	0.108	0.298	0.139	0.116	0.086	0.405	0.035	0.033	0.06	0.049	0.076	0.217	0.35	0.028	0.043	0.511	0.02
83	temporal	0.535	0	0.774	0	0.424	0	0.732	0	0.619	0	0.812	0	0.5	0	0.45	0	0.443	0	0.526	0	0.833	0	0.385	0	0.68	0
83	SIMPD	0.299	0.16	0.819	0.052	0.353	0.107	0.629	0.073	0.396	0.174	0.588	0.266	0.317	0.169	0.37	0.033	0.145	0.145	0.184	0.175	0.742	0.319	0.129	0.164	0.557	0.068
129	neighbor	0.273	0.034	0.521	0.043	-0.177	0.019	0.605	0.014	0.858	0.006	0.752	0.008	0.999	0.004	0.5	0.0	0.273	0.034	0.858	0.006	0.752	0.008	0.999	0.004	0.605	0.014
129	random	0.283	0.168	0.816	0.073	0.132	0.023	0.605	0.072	0.925	0.014	0.87	0.021	0.988	0.016	0.5	0.0	0.283	0.168	0.925	0.014	0.87	0.021	0.988	0.016	0.605	0.072
129	SIMPD	0.224	0.122	0.843	0.041	0.152	0.013	0.575	0.046	0.935	0.008	0.879	0.014	0.998	0.004	0.5	0.0	0.224	0.122	0.935	0.008	0.879	0.014	0.998	0.004	0.575	0.046
129	temporal	-0.049	0	0.661	0	0.122	0	0.472	0	0.832	0	0.856	0	0.811	0	0.5	0	-0.049	0	0.832	0	0.856	0	0.811	0	0.472	0
133	neighbor	0.348	0.071	0.781	0.027	0.304	0.046	0.7	0.053	0.501	0.083	0.457	0.048	0.608	0.185	0.26	0.049	0.01	0.028	0.012	0.035	0.1	0.3	0.006	0.019	0.503	0.009
133	SIMPD	0.624	0.075	0.889	0.04	0.743	0.041	0.811	0.039	0.786	0.058	0.876	0.054	0.729	0.126	0.32	0.084	0.537	0.103	0.707	0.09	0.913	0.049	0.591	0.134	0.767	0.053
133	random	0.628	0.121	0.933	0.031	0.591	0.08	0.824	0.066	0.714	0.096	0.696	0.105	0.747	0.132	0.295	0.047	0.524	0.101	0.608	0.088	0.758	0.105	0.517	0.1	0.735	0.05
133	temporal	0.658	0	0.94	0	0.803	0	0.829	0	0.84	0	0.791	0	0.895	0	0.35	0	0.289	0	0.449	0	1.0	0	0.289	0	0.645	0
13	random	0.34	0.095	0.785	0.048	0.328	0.083	0.67	0.047	0.492	0.069	0.496	0.073	0.49	0.073	0.35	0.022	0.307	0.091	0.388	0.087	0.76	0.149	0.263	0.068	0.619	0.037
13	SIMPD	0.171	0.123	0.707	0.041	0.26	0.057	0.573	0.054	0.266	0.181	0.564	0.062	0.2	0.15	0.34	0.037	0.08	0.066	0.122	0.1	0.428	0.35	0.071	0.058	0.53	0.024
13	temporal	-0.013	0	0.426	0	0.015	0	0.495	0	0.0	0	0.0	0	0.0	0	0.35	0	-0.013	0	0.0	0	0.0	0	0.0	0	0.495	0
13	neighbor	0.157	0.052	0.658	0.025	-0.037	0.049	0.561	0.023	0.2	0.055	0.316	0.068	0.15	0.049	0.35	0.0	0.166	0.059	0.185	0.059	0.7	0.256	0.108	0.036	0.551	0.019
19	neighbor	-0.009	0.011	0.616	0.023	-0.024	0.038	0.497	0.003	0.0	0.0	0.0	0.0	0.0	0.0	0.36	0.02	0.0	0.0	0.0	0.0	0.0	0.0	0.0	0.0	0.5	0.0
19	temporal	-0.124	0	0.525	0	0.077	0	0.441	0	0.204	0	0.227	0	0.185	0	0.35	0	0.025	0	0.069	0	0.5	0	0.037	0	0.51	0
19	random	0.413	0.131	0.823	0.046	0.341	0.1	0.706	0.072	0.544	0.12	0.565	0.127	0.535	0.144	0.385	0.039	0.209	0.123	0.325	0.126	0.497	0.131	0.252	0.118	0.59	0.056
19	SIMPD	0.243	0.151	0.728	0.084	0.339	0.107	0.613	0.076	0.401	0.176	0.645	0.177	0.359	0.244	0.38	0.024	0.101	0.121	0.19	0.176	0.51	0.311	0.144	0.18	0.545	0.058
75	SIMPD	0.424	0.221	0.819	0.107	0.468	0.096	0.713	0.112	0.597	0.285	0.813	0.1	0.566	0.294	0.47	0.024	0.412	0.219	0.576	0.293	0.847	0.109	0.531	0.285	0.707	0.111
75	neighbor	0.674	0.009	0.955	0.001	0.314	0.008	0.826	0.005	0.707	0.008	0.735	0.016	0.681	0.012	0.5	0.0	0.674	0.009	0.707	0.008	0.735	0.016	0.681	0.012	0.826	0.005
75	random	0.739	0.03	0.952	0.009	0.538	0.019	0.874	0.013	0.84	0.019	0.817	0.035	0.865	0.023	0.465	0.023	0.744	0.03	0.84	0.02	0.841	0.029	0.84	0.021	0.872	0.015
75	temporal	0.214	0	0.792	0	0.507	0	0.598	0	0.756	0	0.628	0	0.949	0	0.5	0	0.214	0	0.756	0	0.628	0	0.949	0	0.598	0
89	temporal	0.119	0	0.687	0	0.258	0	0.544	0	0.205	0	0.444	0	0.133	0	0.25	0	0.0	0	0.0	0	0.0	0	0.0	0	0.5	0
89	random	0.417	0.166	0.839	0.052	0.31	0.154	0.698	0.08	0.471	0.162	0.527	0.166	0.442	0.16	0.25	0.0	0.049	0.053	0.056	0.058	0.5	0.5	0.03	0.031	0.514	0.016
89	SIMPD	0.112	0.038	0.641	0.043	0.153	0.026	0.554	0.029	0.21	0.081	0.33	0.07	0.205	0.128	0.25	0.0	0.0	0.0	0.0	0.0	0.0	0.0	0.0	0.0	0.5	0.0
89	neighbor	0.035	0.096	0.75	0.025	0.009	0.012	0.519	0.045	0.065	0.105	0.068	0.109	0.062	0.101	0.26	0.037	0.0	0.0	0.0	0.0	0.0	0.0	0.0	0.0	0.5	0.0
45	neighbor	0.156	0.036	0.592	0.013	-0.199	0.01	0.587	0.016	0.292	0.025	0.263	0.036	0.339	0.051	0.38	0.024	0.132	0.065	0.2	0.064	0.365	0.109	0.139	0.046	0.549	0.025
45	random	0.463	0.107	0.805	0.055	0.322	0.1	0.744	0.056	0.661	0.072	0.624	0.108	0.721	0.102	0.38	0.024	0.39	0.085	0.569	0.06	0.678	0.118	0.504	0.083	0.687	0.041
45	SIMPD	0.343	0.027	0.75	0.023	0.345	0.032	0.675	0.016	0.633	0.041	0.618	0.061	0.676	0.133	0.355	0.027	0.227	0.063	0.43	0.062	0.702	0.088	0.316	0.064	0.606	0.03
45	temporal	0.404	0	0.77	0	0.34	0	0.712	0	0.714	0	0.603	0	0.875	0	0.35	0	0.267	0	0.475	0	0.737	0	0.35	0	0.626	0
40	SIMPD	0.844	0.0	0.967	0.0	0.475	0.0	0.922	0.0	0.921	0.0	0.922	0.0	0.919	0.0	0.5	0.0	0.844	0.0	0.921	0.0	0.922	0.0	0.919	0.0	0.922	0.0
40	neighbor	0.557	0.007	0.909	0.002	0.159	0.013	0.833	0.007	0.666	0.006	0.552	0.006	0.841	0.017	0.5	0.0	0.557	0.007	0.666	0.006	0.552	0.006	0.841	0.017	0.833	0.007
40	random	0.725	0.019	0.932	0.007	0.431	0.011	0.864	0.009	0.866	0.01	0.817	0.015	0.92	0.012	0.5	0.0	0.725	0.019	0.866	0.01	0.817	0.015	0.92	0.012	0.864	0.009
40	temporal	0.427	0	0.827	0	0.521	0	0.68	0	0.892	0	0.836	0	0.956	0	0.5	0	0.427	0	0.892	0	0.836	0	0.956	0	0.68	0
68	temporal	0.294	0	0.739	0	0.214	0	0.611	0	0.873	0	0.775	0	1.0	0	0.5	0	0.294	0	0.873	0	0.775	0	1.0	0	0.611	0
68	random	0.715	0.064	0.953	0.013	0.3	0.008	0.837	0.035	0.912	0.019	0.857	0.034	0.976	0.014	0.5	0.0	0.715	0.064	0.912	0.019	0.857	0.034	0.976	0.014	0.837	0.035
68	neighbor	0.702	0.009	0.964	0.002	0.131	0.012	0.906	0.003	0.799	0.006	0.665	0.008	1.0	0.0	0.5	0.0	0.702	0.009	0.799	0.006	0.665	0.008	1.0	0.0	0.906	0.003
68	SIMPD	0.598	0.175	0.843	0.109	0.25	0.026	0.782	0.097	0.893	0.02	0.848	0.03	0.942	0.011	0.5	0.0	0.598	0.175	0.893	0.02	0.848	0.03	0.942	0.011	0.782	0.097
30	random	0.601	0.072	0.892	0.03	0.403	0.052	0.802	0.033	0.787	0.034	0.772	0.069	0.808	0.045	0.465	0.023	0.598	0.071	0.774	0.041	0.802	0.061	0.752	0.058	0.798	0.035
30	temporal	0.098	0	0.707	0	0.462	0	0.574	0	0.581	0	0.827	0	0.448	0	0.45	0	0.047	0	0.451	0	0.811	0	0.312	0	0.54	0
30	neighbor	0.152	0.05	0.681	0.009	0.158	0.01	0.583	0.026	0.605	0.012	0.48	0.024	0.825	0.052	0.465	0.032	0.181	0.038	0.602	0.017	0.495	0.016	0.769	0.03	0.597	0.02
30	SIMPD	0.134	0.038	0.561	0.043	0.385	0.016	0.584	0.012	0.587	0.067	0.794	0.005	0.474	0.108	0.45	0.0	0.096	0.034	0.537	0.045	0.781	0.01	0.411	0.054	0.564	0.019
60	SIMPD	0.174	0.08	0.632	0.081	0.192	0.071	0.567	0.041	0.243	0.108	0.633	0.161	0.168	0.112	0.33	0.024	0.075	0.058	0.098	0.077	0.705	0.378	0.055	0.047	0.526	0.021
60	neighbor	0.15	0.05	0.746	0.022	0.098	0.049	0.565	0.031	0.231	0.059	0.335	0.059	0.192	0.088	0.335	0.023	0.027	0.041	0.03	0.047	0.3	0.458	0.016	0.025	0.508	0.012
60	temporal	0.057	0	0.626	0	0.088	0	0.519	0	0.071	0	1.0	0	0.037	0	0.35	0	0.0	0	0.0	0	0.0	0	0.0	0	0.5	0
60	random	0.418	0.096	0.781	0.03	0.328	0.097	0.695	0.046	0.525	0.091	0.611	0.143	0.481	0.11	0.34	0.03	0.261	0.083	0.337	0.085	0.672	0.126	0.232	0.075	0.601	0.035
17	temporal	0.525	0	0.875	0	0.499	0	0.754	0	0.699	0	0.823	0	0.607	0	0.45	0	0.496	0	0.662	0	0.865	0	0.536	0	0.736	0
17	neighbor	0.26	0.031	0.829	0.015	0.108	0.025	0.599	0.012	0.328	0.029	0.56	0.049	0.232	0.024	0.5	0.0	0.26	0.031	0.328	0.029	0.56	0.049	0.232	0.024	0.599	0.012
17	SIMPD	0.742	0.056	0.932	0.019	0.591	0.042	0.874	0.025	0.858	0.038	0.829	0.059	0.892	0.035	0.415	0.078	0.751	0.077	0.858	0.051	0.862	0.058	0.856	0.054	0.876	0.037
17	random	0.668	0.033	0.914	0.023	0.52	0.026	0.836	0.021	0.788	0.019	0.782	0.04	0.799	0.058	0.405	0.047	0.669	0.043	0.782	0.027	0.825	0.037	0.745	0.043	0.828	0.022
84	random	0.45	0.09	0.802	0.063	0.202	0.049	0.697	0.042	0.874	0.027	0.805	0.045	0.958	0.035	0.495	0.015	0.458	0.088	0.874	0.027	0.808	0.047	0.955	0.035	0.701	0.04
84	SIMPD	0.655	0.038	0.856	0.035	0.082	0.052	0.823	0.019	0.854	0.013	0.78	0.038	0.947	0.028	0.5	0.0	0.655	0.038	0.854	0.013	0.78	0.038	0.947	0.028	0.823	0.019
84	temporal	0.647	0	0.813	0	0.012	0	0.819	0	0.855	0	0.768	0	0.964	0	0.5	0	0.647	0	0.855	0	0.768	0	0.964	0	0.819	0
84	neighbor	0.351	0.086	0.823	0.009	-0.103	0.026	0.711	0.045	0.663	0.037	0.501	0.043	0.984	0.021	0.5	0.0	0.351	0.086	0.663	0.037	0.501	0.043	0.984	0.021	0.711	0.045
9	temporal	0.0	0	0.926	0	0.096	0	0.5	0	0.974	0	0.949	0	1.0	0	0.5	0	0.0	0	0.974	0	0.949	0	1.0	0	0.5	0
9	random	0.31	0.122	0.926	0.023	0.082	0.005	0.611	0.05	0.959	0.007	0.927	0.016	0.993	0.008	0.5	0.0	0.31	0.122	0.959	0.007	0.927	0.016	0.993	0.008	0.611	0.05
9	SIMPD	0.208	0.0	0.981	0.0	0.103	0.0	0.568	0.0	0.979	0.0	0.965	0.0	0.994	0.0	0.5	0.0	0.208	0.0	0.979	0.0	0.965	0.0	0.994	0.0	0.568	0.0
9	neighbor	0.0	0.0	0.741	0.015	-0.079	0.006	0.5	0.0	0.826	0.0	0.703	0.0	1.0	0.0	0.42	0.033	0.004	0.009	0.826	0.001	0.704	0.001	0.999	0.002	0.502	0.003
36	random	0.569	0.064	0.893	0.028	0.483	0.071	0.777	0.036	0.688	0.054	0.73	0.068	0.661	0.092	0.405	0.042	0.518	0.057	0.627	0.052	0.806	0.076	0.519	0.065	0.733	0.03
36	neighbor	0.588	0.083	0.891	0.009	0.297	0.055	0.818	0.015	0.643	0.067	0.602	0.123	0.707	0.021	0.43	0.024	0.61	0.047	0.649	0.044	0.793	0.016	0.55	0.056	0.765	0.028
36	SIMPD	0.207	0.206	0.737	0.128	0.317	0.182	0.597	0.101	0.33	0.255	0.617	0.264	0.29	0.275	0.42	0.046	0.212	0.211	0.29	0.244	0.743	0.288	0.211	0.21	0.594	0.097
36	temporal	0.431	0	0.64	0	0.366	0	0.687	0	0.552	0	0.889	0	0.4	0	0.45	0	0.352	0	0.473	0	0.867	0	0.325	0	0.65	0
20	neighbor	0.315	0.008	0.851	0.002	0.024	0.003	0.722	0.004	0.556	0.005	0.402	0.005	0.9	0.007	0.5	0.0	0.315	0.008	0.556	0.005	0.402	0.005	0.9	0.007	0.722	0.004
20	random	0.66	0.031	0.914	0.012	0.328	0.016	0.823	0.015	0.875	0.013	0.846	0.017	0.906	0.017	0.5	0.0	0.66	0.031	0.875	0.013	0.846	0.017	0.906	0.017	0.823	0.015
20	SIMPD	0.526	0.145	0.875	0.047	0.275	0.038	0.761	0.075	0.807	0.031	0.792	0.033	0.829	0.079	0.5	0.0	0.526	0.145	0.807	0.031	0.792	0.033	0.829	0.079	0.761	0.075
20	temporal	0.026	0	0.817	0	0.08	0	0.512	0	0.137	0	0.565	0	0.078	0	0.5	0	0.026	0	0.137	0	0.565	0	0.078	0	0.512	0
116	temporal	0.343	0	0.741	0	0.442	0	0.672	0	0.687	0	0.698	0	0.677	0	0.4	0	0.266	0	0.551	0	0.754	0	0.434	0	0.637	0
116	neighbor	0.12	0.024	0.621	0.014	-0.166	0.014	0.547	0.009	0.2	0.023	0.332	0.059	0.147	0.029	0.44	0.02	0.102	0.021	0.16	0.021	0.361	0.046	0.103	0.015	0.536	0.007
116	SIMPD	0.348	0.127	0.762	0.044	0.535	0.048	0.674	0.065	0.726	0.065	0.723	0.073	0.731	0.061	0.425	0.025	0.401	0.057	0.681	0.056	0.84	0.026	0.575	0.068	0.713	0.033
116	random	0.562	0.051	0.866	0.028	0.449	0.046	0.782	0.031	0.709	0.04	0.71	0.027	0.711	0.074	0.43	0.033	0.585	0.072	0.71	0.053	0.79	0.04	0.648	0.072	0.78	0.039
86	temporal	0.059	0	0.655	0	0.424	0	0.553	0	0.317	0	0.867	0	0.194	0	0.5	0	0.059	0	0.317	0	0.867	0	0.194	0	0.553	0
86	SIMPD	0.387	0.083	0.754	0.051	0.393	0.038	0.686	0.044	0.789	0.056	0.775	0.044	0.822	0.133	0.455	0.015	0.396	0.079	0.788	0.057	0.78	0.042	0.813	0.131	0.691	0.04
86	neighbor	0.519	0.036	0.846	0.01	0.2	0.017	0.774	0.019	0.684	0.023	0.624	0.024	0.757	0.032	0.5	0.0	0.519	0.036	0.684	0.023	0.624	0.024	0.757	0.032	0.774	0.019
86	random	0.552	0.052	0.87	0.029	0.374	0.037	0.777	0.026	0.777	0.033	0.754	0.046	0.806	0.063	0.47	0.033	0.552	0.077	0.77	0.045	0.768	0.047	0.774	0.058	0.776	0.038
98	random	0.639	0.054	0.931	0.016	0.187	0.01	0.794	0.031	0.935	0.009	0.909	0.019	0.963	0.01	0.5	0.0	0.639	0.054	0.935	0.009	0.909	0.019	0.963	0.01	0.794	0.031
98	neighbor	0.219	0.014	0.74	0.003	-0.149	0.009	0.616	0.007	0.66	0.006	0.525	0.004	0.888	0.016	0.5	0.0	0.219	0.014	0.66	0.006	0.525	0.004	0.888	0.016	0.616	0.007
98	temporal	0.48	0	0.892	0	0.178	0	0.748	0	0.894	0	0.904	0	0.883	0	0.5	0	0.48	0	0.894	0	0.904	0	0.883	0	0.748	0
98	SIMPD	0.546	0.047	0.912	0.006	0.211	0.017	0.742	0.031	0.95	0.025	0.935	0.023	0.966	0.033	0.5	0.0	0.546	0.047	0.95	0.025	0.935	0.023	0.966	0.033	0.742	0.031
118	neighbor	0.364	0.018	0.853	0.011	0.028	0.013	0.678	0.004	0.432	0.013	0.446	0.028	0.421	0.0	0.5	0.0	0.364	0.018	0.432	0.013	0.446	0.028	0.421	0.0	0.678	0.004
118	temporal	0.467	0	0.826	0	0.47	0	0.714	0	0.844	0	0.774	0	0.928	0	0.5	0	0.467	0	0.844	0	0.774	0	0.928	0	0.714	0
118	random	0.63	0.033	0.908	0.017	0.417	0.038	0.821	0.016	0.803	0.022	0.761	0.047	0.854	0.047	0.5	0.0	0.63	0.033	0.803	0.022	0.761	0.047	0.854	0.047	0.821	0.016
118	SIMPD	0.553	0.0	0.864	0.0	0.398	0.0	0.778	0.0	0.768	0.0	0.741	0.0	0.797	0.0	0.5	0.0	0.553	0.0	0.768	0.0	0.741	0.0	0.797	0.0	0.778	0.0
38	random	0.454	0.083	0.86	0.035	0.158	0.026	0.702	0.042	0.897	0.017	0.857	0.033	0.943	0.03	0.5	0.0	0.454	0.083	0.897	0.017	0.857	0.033	0.943	0.03	0.702	0.042
38	temporal	0.0	0	0.571	0	0.213	0	0.5	0	0.969	0	0.939	0	1.0	0	0.5	0	0.0	0	0.969	0	0.939	0	1.0	0	0.5	0
38	neighbor	0.142	0.028	0.681	0.016	-0.116	0.008	0.57	0.014	0.68	0.033	0.559	0.012	0.877	0.099	0.5	0.0	0.142	0.028	0.68	0.033	0.559	0.012	0.877	0.099	0.57	0.014
38	SIMPD	0.276	0.003	0.777	0.012	0.137	0.008	0.599	0.0	0.907	0.0	0.838	0.003	0.988	0.004	0.5	0.0	0.276	0.003	0.907	0.0	0.838	0.003	0.988	0.004	0.599	0.0
130	SIMPD	0.342	0.102	0.717	0.037	0.302	0.044	0.674	0.052	0.643	0.034	0.602	0.043	0.705	0.101	0.43	0.024	0.342	0.056	0.603	0.062	0.63	0.042	0.589	0.103	0.668	0.028
130	neighbor	0.149	0.056	0.558	0.017	-0.223	0.007	0.576	0.031	0.256	0.054	0.253	0.046	0.262	0.068	0.485	0.023	0.147	0.06	0.25	0.054	0.257	0.051	0.243	0.058	0.572	0.03
130	temporal	0.236	0	0.761	0	0.327	0	0.607	0	0.417	0	0.714	0	0.294	0	0.45	0	0.217	0	0.387	0	0.72	0	0.265	0	0.597	0
130	random	0.411	0.042	0.793	0.019	0.308	0.071	0.704	0.023	0.602	0.039	0.62	0.05	0.59	0.061	0.465	0.032	0.398	0.048	0.58	0.047	0.641	0.052	0.533	0.062	0.691	0.026
91	neighbor	0.191	0.107	0.675	0.027	-0.216	0.021	0.609	0.058	0.486	0.055	0.401	0.065	0.626	0.049	0.5	0.0	0.191	0.107	0.486	0.055	0.401	0.065	0.626	0.049	0.609	0.058
91	random	0.628	0.049	0.892	0.018	0.237	0.022	0.796	0.027	0.912	0.016	0.883	0.026	0.943	0.018	0.485	0.023	0.625	0.055	0.91	0.017	0.884	0.026	0.938	0.02	0.796	0.028
91	SIMPD	0.502	0.086	0.843	0.045	0.189	0.042	0.733	0.055	0.874	0.034	0.838	0.063	0.922	0.075	0.5	0.0	0.502	0.086	0.874	0.034	0.838	0.063	0.922	0.075	0.733	0.055
91	temporal	0.735	0	0.898	0	0.195	0	0.873	0	0.91	0	0.925	0	0.896	0	0.5	0	0.735	0	0.91	0	0.925	0	0.896	0	0.873	0
113	random	0.101	0.084	0.652	0.031	0.09	0.034	0.546	0.037	0.221	0.081	0.265	0.09	0.2	0.084	0.28	0.024	0.039	0.045	0.063	0.041	0.483	0.343	0.034	0.022	0.512	0.014
113	temporal	-0.02	0	0.46	0	-0.015	0	0.477	0	0.253	0	0.155	0	0.676	0	0.25	0	0.019	0	0.053	0	0.25	0	0.029	0	0.506	0
113	SIMPD	0.064	0.062	0.623	0.055	0.08	0.029	0.53	0.029	0.179	0.091	0.297	0.243	0.167	0.104	0.255	0.015	0.016	0.029	0.025	0.045	0.238	0.397	0.014	0.027	0.505	0.01
113	neighbor	0.007	0.03	0.497	0.027	0.071	0.011	0.502	0.011	0.07	0.03	0.26	0.085	0.042	0.02	0.275	0.025	0.036	0.001	0.046	0.001	1.0	0.0	0.023	0.0	0.512	0.0
16	random	0.669	0.04	0.913	0.014	0.451	0.018	0.838	0.019	0.81	0.02	0.786	0.031	0.836	0.026	0.475	0.025	0.668	0.039	0.807	0.02	0.795	0.023	0.82	0.032	0.836	0.02
16	SIMPD	0.532	0.019	0.853	0.002	0.512	0.008	0.768	0.009	0.807	0.02	0.824	0.017	0.794	0.054	0.495	0.015	0.533	0.02	0.807	0.019	0.825	0.015	0.792	0.048	0.769	0.009
16	neighbor	0.461	0.014	0.828	0.005	0.161	0.008	0.693	0.006	0.535	0.012	0.727	0.015	0.423	0.013	0.5	0.0	0.461	0.014	0.535	0.012	0.727	0.015	0.423	0.013	0.693	0.006
16	temporal	0.531	0	0.845	0	0.514	0	0.76	0	0.831	0	0.803	0	0.86	0	0.45	0	0.519	0	0.815	0	0.819	0	0.811	0	0.76	0
107	neighbor	0.108	0.041	0.589	0.013	0.027	0.024	0.54	0.016	0.193	0.04	0.419	0.076	0.126	0.03	0.46	0.02	0.103	0.038	0.17	0.04	0.47	0.081	0.104	0.026	0.537	0.014
107	random	0.586	0.053	0.884	0.021	0.491	0.049	0.789	0.032	0.688	0.037	0.712	0.066	0.673	0.066	0.415	0.032	0.53	0.067	0.628	0.053	0.769	0.08	0.54	0.087	0.742	0.041
107	temporal	0.514	0	0.9	0	0.229	0	0.841	0	0.596	0	0.467	0	0.824	0	0.4	0	0.424	0	0.512	0	0.438	0	0.618	0	0.749	0
107	SIMPD	0.738	0.069	0.974	0.006	0.448	0.029	0.913	0.079	0.762	0.067	0.707	0.04	0.859	0.168	0.405	0.035	0.212	0.255	0.223	0.263	0.94	0.121	0.201	0.307	0.597	0.146
10	temporal	0.525	0	0.877	0	0.416	0	0.722	0	0.909	0	0.853	0	0.974	0	0.45	0	0.636	0	0.923	0	0.889	0	0.959	0	0.791	0
10	SIMPD	0.434	0.066	0.846	0.024	0.433	0.013	0.687	0.035	0.907	0.013	0.868	0.022	0.952	0.013	0.485	0.023	0.461	0.057	0.909	0.013	0.876	0.017	0.945	0.022	0.703	0.033
10	neighbor	0.092	0.027	0.656	0.018	-0.057	0.021	0.541	0.012	0.234	0.026	0.632	0.063	0.144	0.017	0.5	0.0	0.092	0.027	0.234	0.026	0.632	0.063	0.144	0.017	0.541	0.012
10	random	0.525	0.05	0.857	0.017	0.316	0.015	0.763	0.025	0.794	0.02	0.799	0.031	0.79	0.031	0.49	0.02	0.515	0.055	0.786	0.022	0.8	0.03	0.774	0.022	0.759	0.028
66	random	0.05	0.042	0.711	0.033	0.089	0.033	0.517	0.014	0.885	0.014	0.808	0.027	0.979	0.013	0.5	0.0	0.05	0.042	0.885	0.014	0.808	0.027	0.979	0.013	0.517	0.014
66	neighbor	-0.004	0.004	0.65	0.006	-0.057	0.006	0.499	0.002	0.825	0.002	0.704	0.002	0.998	0.003	0.5	0.0	-0.004	0.004	0.825	0.002	0.704	0.002	0.998	0.003	0.499	0.002
66	SIMPD	0.021	0.028	0.689	0.043	0.095	0.04	0.507	0.009	0.895	0.026	0.816	0.039	0.993	0.012	0.5	0.0	0.021	0.028	0.895	0.026	0.816	0.039	0.993	0.012	0.507	0.009
66	temporal	0.051	0	0.524	0	-0.021	0	0.517	0	0.877	0	0.78	0	1.0	0	0.5	0	0.051	0	0.877	0	0.78	0	1.0	0	0.517	0
134	random	0.73	0.041	0.953	0.012	0.25	0.012	0.842	0.02	0.932	0.014	0.898	0.018	0.968	0.014	0.495	0.015	0.731	0.041	0.932	0.014	0.898	0.018	0.968	0.014	0.843	0.02
134	neighbor	0.144	0.034	0.86	0.008	0.013	0.005	0.6	0.022	0.539	0.013	0.376	0.013	0.949	0.015	0.5	0.0	0.144	0.034	0.539	0.013	0.376	0.013	0.949	0.015	0.6	0.022
134	SIMPD	0.751	0.149	0.969	0.016	0.187	0.017	0.875	0.075	0.888	0.06	0.839	0.098	0.952	0.013	0.5	0.0	0.751	0.149	0.888	0.06	0.839	0.098	0.952	0.013	0.875	0.075
134	temporal	0.521	0	0.886	0	0.097	0	0.761	0	0.755	0	0.772	0	0.739	0	0.5	0	0.521	0	0.755	0	0.772	0	0.739	0	0.761	0
115	neighbor	-0.011	0.001	0.827	0.052	-0.38	0.005	0.484	0.006	0.0	0.0	0.0	0.0	0.0	0.0	0.475	0.025	-0.01	0.001	0.0	0.0	0.0	0.0	0.0	0.0	0.488	0.005
115	random	0.66	0.058	0.925	0.019	0.526	0.052	0.834	0.032	0.773	0.044	0.763	0.056	0.789	0.063	0.44	0.037	0.644	0.061	0.754	0.038	0.815	0.061	0.707	0.059	0.814	0.032
115	SIMPD	0.51	0.116	0.88	0.037	0.48	0.041	0.749	0.07	0.657	0.103	0.741	0.063	0.617	0.175	0.455	0.027	0.48	0.126	0.621	0.111	0.77	0.071	0.545	0.175	0.727	0.074
115	temporal	0.327	0	0.795	0	0.538	0	0.651	0	0.782	0	0.658	0	0.963	0	0.35	0	0.422	0	0.791	0	0.705	0	0.902	0	0.701	0
1	temporal	0.625	0	0.935	0	0.128	0	0.776	0	0.938	0	0.906	0	0.973	0	0.5	0	0.625	0	0.938	0	0.906	0	0.973	0	0.776	0
1	random	0.596	0.086	0.94	0.02	0.143	0.004	0.764	0.046	0.948	0.011	0.924	0.018	0.973	0.012	0.5	0.0	0.596	0.086	0.948	0.011	0.924	0.018	0.973	0.012	0.764	0.046
1	neighbor	0.0	0.0	0.732	0.023	-0.22	0.02	0.5	0.0	0.609	0.0	0.438	0.0	1.0	0.0	0.42	0.06	0.0	0.0	0.609	0.0	0.438	0.0	1.0	0.0	0.5	0.0
1	SIMPD	0.485	0.096	0.912	0.036	0.139	0.03	0.709	0.042	0.94	0.029	0.911	0.048	0.972	0.013	0.5	0.0	0.485	0.096	0.94	0.029	0.911	0.048	0.972	0.013	0.709	0.042
2	neighbor	0.268	0.026	0.737	0.009	-0.006	0.011	0.629	0.011	0.405	0.018	0.429	0.035	0.386	0.028	0.495	0.015	0.274	0.023	0.407	0.018	0.438	0.026	0.381	0.024	0.63	0.011
2	SIMPD	0.405	0.085	0.8	0.036	0.3	0.092	0.694	0.046	0.598	0.088	0.728	0.061	0.521	0.123	0.49	0.02	0.403	0.085	0.591	0.082	0.737	0.061	0.504	0.11	0.693	0.046
2	temporal	0.117	0	0.629	0	0.29	0	0.562	0	0.357	0	0.714	0	0.238	0	0.5	0	0.117	0	0.357	0	0.714	0	0.238	0	0.562	0
2	random	0.46	0.035	0.822	0.016	0.336	0.057	0.729	0.018	0.672	0.038	0.683	0.039	0.662	0.053	0.485	0.023	0.445	0.037	0.655	0.03	0.69	0.045	0.626	0.037	0.72	0.019
72	random	0.602	0.068	0.879	0.021	0.439	0.047	0.804	0.032	0.752	0.046	0.74	0.065	0.767	0.047	0.44	0.03	0.576	0.053	0.725	0.038	0.768	0.064	0.689	0.041	0.783	0.025
72	temporal	0.231	0	0.768	0	0.414	0	0.615	0	0.427	0	0.833	0	0.287	0	0.45	0	0.181	0	0.351	0	0.844	0	0.221	0	0.59	0
72	SIMPD	0.471	0.093	0.806	0.05	0.429	0.044	0.735	0.047	0.718	0.072	0.756	0.031	0.697	0.134	0.415	0.023	0.41	0.151	0.638	0.132	0.784	0.044	0.553	0.166	0.705	0.076
72	neighbor	0.362	0.045	0.783	0.009	0.119	0.015	0.662	0.029	0.484	0.053	0.627	0.089	0.414	0.095	0.475	0.025	0.344	0.028	0.443	0.028	0.71	0.035	0.323	0.028	0.64	0.013
94	SIMPD	0.334	0.0	0.741	0.0	0.28	0.0	0.678	0.0	0.651	0.0	0.802	0.0	0.548	0.0	0.5	0.0	0.334	0.0	0.651	0.0	0.802	0.0	0.548	0.0	0.678	0.0
94	neighbor	0.421	0.013	0.774	0.008	0.014	0.011	0.722	0.006	0.579	0.009	0.54	0.012	0.625	0.013	0.5	0.0	0.421	0.013	0.579	0.009	0.54	0.012	0.625	0.013	0.722	0.006
94	temporal	0.412	0	0.744	0	0.195	0	0.703	0	0.759	0	0.712	0	0.811	0	0.5	0	0.412	0	0.759	0	0.712	0	0.811	0	0.703	0
94	random	0.486	0.025	0.813	0.02	0.284	0.044	0.74	0.012	0.782	0.017	0.733	0.028	0.839	0.024	0.5	0.0	0.486	0.025	0.782	0.017	0.733	0.028	0.839	0.024	0.74	0.012
0	random	0.656	0.061	0.907	0.027	0.362	0.031	0.826	0.03	0.848	0.033	0.833	0.031	0.865	0.044	0.475	0.025	0.657	0.059	0.847	0.033	0.838	0.027	0.857	0.046	0.827	0.029
0	neighbor	0.544	0.176	0.911	0.014	0.146	0.023	0.822	0.07	0.678	0.108	0.567	0.141	0.886	0.035	0.465	0.045	0.652	0.024	0.743	0.017	0.657	0.033	0.858	0.037	0.862	0.012
0	SIMPD	0.558	0.015	0.745	0.037	0.37	0.02	0.745	0.006	0.914	0.003	0.87	0.005	0.963	0.007	0.495	0.015	0.562	0.022	0.914	0.003	0.871	0.003	0.962	0.004	0.747	0.01
0	temporal	0.315	0	0.532	0	0.406	0	0.605	0	0.941	0	0.888	0	1.0	0	0.5	0	0.315	0	0.941	0	0.888	0	1.0	0	0.605	0
136	temporal	0.54	0	0.805	0	0.511	0	0.77	0	0.748	0	0.821	0	0.687	0	0.4	0	0.391	0	0.624	0	0.81	0	0.507	0	0.695	0
136	neighbor	-0.001	0.004	0.587	0.024	-0.162	0.043	0.5	0.001	0.0	0.0	0.0	0.0	0.0	0.0	0.435	0.039	0.0	0.0	0.0	0.0	0.0	0.0	0.0	0.0	0.5	0.0
136	random	0.582	0.084	0.9	0.029	0.493	0.095	0.79	0.046	0.702	0.066	0.713	0.077	0.696	0.082	0.435	0.032	0.537	0.076	0.653	0.063	0.761	0.083	0.576	0.071	0.751	0.038
136	SIMPD	0.373	0.123	0.82	0.062	0.448	0.047	0.699	0.075	0.612	0.091	0.592	0.06	0.679	0.223	0.425	0.025	0.35	0.203	0.532	0.173	0.661	0.082	0.488	0.251	0.673	0.11
101	temporal	0.396	0	0.742	0	0.347	0	0.668	0	0.894	0	0.846	0	0.946	0	0.5	0	0.396	0	0.894	0	0.846	0	0.946	0	0.668	0
101	random	0.626	0.029	0.896	0.016	0.319	0.011	0.802	0.016	0.865	0.008	0.813	0.013	0.925	0.012	0.5	0.0	0.626	0.029	0.865	0.008	0.813	0.013	0.925	0.012	0.802	0.016
101	neighbor	0.38	0.012	0.786	0.005	-0.06	0.009	0.712	0.006	0.538	0.01	0.473	0.009	0.626	0.011	0.5	0.0	0.38	0.012	0.538	0.01	0.473	0.009	0.626	0.011	0.712	0.006
101	SIMPD	0.369	0.042	0.818	0.008	0.382	0.008	0.641	0.022	0.908	0.001	0.841	0.002	0.987	0.005	0.5	0.0	0.369	0.042	0.908	0.001	0.841	0.002	0.987	0.005	0.641	0.022
22	SIMPD	0.211	0.0	0.774	0.0	0.347	0.0	0.588	0.0	0.82	0.0	0.731	0.0	0.934	0.0	0.5	0.0	0.211	0.0	0.82	0.0	0.731	0.0	0.934	0.0	0.588	0.0
22	random	0.594	0.058	0.881	0.021	0.347	0.023	0.794	0.029	0.83	0.024	0.799	0.033	0.863	0.024	0.5	0.0	0.594	0.058	0.83	0.024	0.799	0.033	0.863	0.024	0.794	0.029
22	temporal	0.167	0	0.697	0	0.417	0	0.593	0	0.825	0	0.853	0	0.798	0	0.45	0	0.228	0	0.823	0	0.872	0	0.78	0	0.635	0
22	neighbor	0.341	0.028	0.788	0.011	0.051	0.012	0.7	0.016	0.608	0.015	0.488	0.016	0.808	0.032	0.5	0.0	0.341	0.028	0.608	0.015	0.488	0.016	0.808	0.032	0.7	0.016
74	neighbor	0.212	0.038	0.697	0.014	-0.106	0.015	0.589	0.017	0.322	0.036	0.441	0.043	0.255	0.035	0.5	0.0	0.212	0.038	0.322	0.036	0.441	0.043	0.255	0.035	0.589	0.017
74	temporal	0.559	0	0.873	0	0.552	0	0.757	0	0.865	0	0.78	0	0.97	0	0.45	0	0.586	0	0.87	0	0.794	0	0.962	0	0.772	0
74	random	0.701	0.051	0.928	0.021	0.5	0.021	0.849	0.026	0.824	0.032	0.844	0.037	0.807	0.045	0.485	0.032	0.695	0.054	0.819	0.035	0.849	0.037	0.793	0.048	0.845	0.028
74	SIMPD	0.626	0.064	0.918	0.015	0.589	0.014	0.824	0.018	0.854	0.037	0.899	0.027	0.82	0.089	0.49	0.02	0.627	0.068	0.853	0.038	0.901	0.024	0.817	0.087	0.825	0.02
49	SIMPD	0.253	0.078	0.748	0.041	0.425	0.062	0.669	0.035	0.464	0.044	0.356	0.066	0.695	0.088	0.245	0.027	0.242	0.104	0.317	0.137	0.59	0.23	0.231	0.115	0.596	0.046
49	temporal	0.387	0	0.765	0	0.551	0	0.7	0	0.545	0	0.522	0	0.571	0	0.25	0	0.0	0	0.0	0	0.0	0	0.0	0	0.5	0
49	neighbor	0.64	0.161	0.996	0.005	0.638	0.344	0.992	0.005	0.647	0.158	0.5	0.194	1.0	0.0	0.255	0.015	0.0	0.0	0.0	0.0	0.0	0.0	0.0	0.0	0.5	0.0
49	random	0.392	0.109	0.877	0.042	0.423	0.114	0.7	0.058	0.466	0.096	0.499	0.172	0.477	0.125	0.24	0.02	0.269	0.162	0.306	0.168	0.638	0.298	0.225	0.16	0.604	0.076
51	neighbor	0.586	0.052	0.876	0.016	0.151	0.022	0.794	0.042	0.679	0.048	0.688	0.042	0.685	0.107	0.485	0.023	0.58	0.054	0.672	0.047	0.701	0.03	0.652	0.081	0.784	0.036
51	random	0.667	0.047	0.904	0.017	0.395	0.022	0.833	0.024	0.84	0.022	0.821	0.033	0.862	0.038	0.465	0.039	0.672	0.045	0.838	0.022	0.842	0.033	0.834	0.025	0.836	0.023
51	SIMPD	0.607	0.066	0.872	0.019	0.409	0.017	0.801	0.031	0.843	0.036	0.836	0.038	0.857	0.085	0.465	0.023	0.587	0.072	0.824	0.043	0.85	0.029	0.807	0.089	0.796	0.031
51	temporal	0.521	0	0.792	0	0.309	0	0.755	0	0.816	0	0.784	0	0.851	0	0.5	0	0.521	0	0.816	0	0.784	0	0.851	0	0.755	0
53	random	0.758	0.038	0.967	0.007	0.69	0.029	0.887	0.025	0.806	0.032	0.792	0.054	0.828	0.058	0.42	0.046	0.761	0.041	0.806	0.036	0.844	0.041	0.772	0.047	0.869	0.023
53	temporal	0.765	0	0.993	0	0.673	0	0.842	0	0.783	0	0.9	0	0.692	0	0.4	0	0.691	0	0.713	0	0.886	0	0.596	0	0.794	0
53	SIMPD	0.782	0.0	0.982	0.0	0.629	0.0	0.913	0.0	0.803	0.0	0.758	0.0	0.855	0.0	0.45	0.0	0.759	0.0	0.783	0.0	0.75	0.0	0.818	0.0	0.895	0.0
53	neighbor	0.648	0.037	0.988	0.002	0.508	0.026	0.811	0.037	0.654	0.036	0.705	0.113	0.627	0.076	0.45	0.022	0.583	0.049	0.587	0.049	0.983	0.05	0.422	0.054	0.711	0.027
137	neighbor	0.445	0.054	0.878	0.011	0.121	0.044	0.718	0.034	0.465	0.052	0.481	0.057	0.456	0.07	0.45	0.0	0.437	0.026	0.452	0.025	0.609	0.057	0.362	0.028	0.676	0.014
137	random	0.533	0.037	0.88	0.017	0.427	0.046	0.774	0.025	0.658	0.031	0.636	0.026	0.686	0.068	0.405	0.027	0.483	0.061	0.598	0.044	0.694	0.054	0.527	0.049	0.723	0.029
137	temporal	0.314	0	0.782	0	0.424	0	0.694	0	0.63	0	0.472	0	0.945	0	0.35	0	0.315	0	0.6	0	0.497	0	0.756	0	0.677	0
137	SIMPD	0.333	0.071	0.768	0.021	0.398	0.035	0.672	0.051	0.563	0.111	0.583	0.045	0.602	0.222	0.375	0.025	0.279	0.073	0.453	0.116	0.684	0.081	0.37	0.147	0.628	0.04
131	random	0.491	0.074	0.83	0.039	0.344	0.046	0.746	0.037	0.751	0.039	0.754	0.063	0.755	0.073	0.42	0.024	0.502	0.088	0.728	0.057	0.815	0.058	0.661	0.069	0.753	0.044
131	neighbor	0.073	0.064	0.54	0.025	-0.248	0.032	0.534	0.03	0.297	0.05	0.334	0.057	0.27	0.05	0.49	0.02	0.073	0.071	0.284	0.072	0.332	0.068	0.251	0.073	0.535	0.033
131	temporal	0.36	0	0.783	0	0.432	0	0.686	0	0.795	0	0.815	0	0.776	0	0.45	0	0.453	0	0.803	0	0.875	0	0.741	0	0.749	0
131	SIMPD	0.343	0.168	0.8	0.073	0.413	0.063	0.695	0.09	0.662	0.208	0.855	0.084	0.581	0.214	0.435	0.032	0.304	0.134	0.602	0.208	0.847	0.126	0.493	0.194	0.68	0.073
15	random	0.635	0.074	0.912	0.023	0.5	0.06	0.827	0.045	0.728	0.061	0.702	0.054	0.763	0.092	0.45	0.05	0.605	0.051	0.702	0.039	0.721	0.058	0.687	0.05	0.799	0.027
15	neighbor	-0.008	0.0	0.699	0.041	0.051	0.036	0.497	0.0	0.0	0.0	0.0	0.0	0.0	0.0	0.475	0.034	-0.008	0.0	0.0	0.0	0.0	0.0	0.0	0.0	0.497	0.0
15	SIMPD	0.25	0.163	0.811	0.069	0.396	0.117	0.611	0.085	0.375	0.208	0.743	0.171	0.312	0.236	0.435	0.063	0.224	0.151	0.321	0.2	0.841	0.116	0.24	0.202	0.596	0.077
15	temporal	0.517	0	0.879	0	0.462	0	0.752	0	0.652	0	0.682	0	0.625	0	0.45	0	0.509	0	0.642	0	0.694	0	0.597	0	0.744	0
81	temporal	0.0	0	0.585	0	0.37	0	0.5	0	0.0	0	0.0	0	0.0	0	0.35	0	0.0	0	0.0	0	0.0	0	0.0	0	0.5	0
81	SIMPD	0.137	0.043	0.724	0.031	0.348	0.015	0.557	0.018	0.275	0.046	0.524	0.03	0.188	0.039	0.395	0.015	0.066	0.026	0.115	0.034	0.653	0.078	0.063	0.019	0.525	0.009
81	neighbor	-0.002	0.004	0.663	0.045	-0.194	0.002	0.499	0.002	0.0	0.0	0.0	0.0	0.0	0.0	0.395	0.015	0.0	0.0	0.0	0.0	0.0	0.0	0.0	0.0	0.5	0.0
81	random	0.563	0.062	0.91	0.02	0.556	0.053	0.766	0.035	0.634	0.056	0.694	0.065	0.589	0.072	0.38	0.024	0.42	0.062	0.48	0.061	0.828	0.084	0.343	0.061	0.663	0.029
12	temporal	0.52	0	0.765	0	0.284	0	0.77	0	0.652	0	0.617	0	0.69	0	0.35	0	0.378	0	0.492	0	0.696	0	0.381	0	0.661	0
12	random	0.434	0.078	0.826	0.023	0.418	0.086	0.709	0.042	0.552	0.069	0.609	0.092	0.519	0.096	0.38	0.024	0.384	0.086	0.466	0.084	0.783	0.088	0.337	0.079	0.655	0.039
12	neighbor	-0.059	0.011	0.489	0.011	-0.019	0.012	0.449	0.01	0.259	0.008	0.174	0.007	0.509	0.007	0.36	0.02	0.004	0.029	0.274	0.016	0.204	0.018	0.42	0.016	0.501	0.02
12	SIMPD	0.405	0.059	0.818	0.032	0.422	0.085	0.701	0.043	0.556	0.082	0.607	0.105	0.552	0.162	0.355	0.035	0.298	0.133	0.395	0.148	0.709	0.12	0.291	0.135	0.625	0.06
7	temporal	0.188	0	0.593	0	0.539	0	0.586	0	0.867	0	0.846	0	0.889	0	0.35	0	0.062	0	0.634	0	0.847	0	0.507	0	0.552	0
7	neighbor	0.402	0.012	0.777	0.012	0.087	0.024	0.677	0.01	0.511	0.015	0.651	0.042	0.424	0.037	0.49	0.02	0.403	0.013	0.508	0.012	0.668	0.025	0.41	0.019	0.674	0.007
7	SIMPD	0.44	0.113	0.793	0.05	0.498	0.017	0.716	0.049	0.809	0.04	0.792	0.022	0.831	0.08	0.415	0.023	0.437	0.124	0.795	0.045	0.808	0.015	0.784	0.078	0.721	0.055
7	random	0.638	0.044	0.888	0.016	0.428	0.025	0.82	0.019	0.789	0.027	0.781	0.05	0.798	0.026	0.455	0.042	0.641	0.034	0.785	0.022	0.806	0.039	0.766	0.024	0.818	0.016
63	neighbor	0.349	0.023	0.781	0.005	0.029	0.004	0.682	0.012	0.689	0.011	0.587	0.012	0.834	0.029	0.5	0.0	0.349	0.023	0.689	0.011	0.587	0.012	0.834	0.029	0.682	0.012
63	SIMPD	0.459	0.063	0.823	0.035	0.347	0.01	0.704	0.026	0.915	0.016	0.89	0.01	0.943	0.033	0.5	0.0	0.459	0.063	0.915	0.016	0.89	0.01	0.943	0.033	0.704	0.026
63	temporal	0.668	0	0.931	0	0.378	0	0.828	0	0.941	0	0.936	0	0.946	0	0.5	0	0.668	0	0.941	0	0.936	0	0.946	0	0.828	0
63	random	0.577	0.03	0.891	0.014	0.295	0.016	0.783	0.016	0.86	0.012	0.839	0.022	0.881	0.015	0.5	0.0	0.577	0.03	0.86	0.012	0.839	0.022	0.881	0.015	0.783	0.016
99	neighbor	0.219	0.017	0.641	0.019	0.073	0.011	0.589	0.006	0.859	0.008	0.796	0.007	0.935	0.013	0.5	0.0	0.219	0.017	0.859	0.008	0.796	0.007	0.935	0.013	0.589	0.006
99	SIMPD	0.12	0.077	0.613	0.134	0.109	0.076	0.542	0.029	0.885	0.011	0.802	0.017	0.987	0.011	0.5	0.0	0.12	0.077	0.885	0.011	0.802	0.017	0.987	0.011	0.542	0.029
99	temporal	0.057	0	0.573	0	0.112	0	0.519	0	0.889	0	0.808	0	0.988	0	0.5	0	0.057	0	0.889	0	0.808	0	0.988	0	0.519	0
99	random	0.324	0.09	0.801	0.057	0.148	0.03	0.633	0.041	0.871	0.023	0.796	0.037	0.963	0.025	0.5	0.0	0.324	0.09	0.871	0.023	0.796	0.037	0.963	0.025	0.633	0.041
121	SIMPD	0.436	0.111	0.856	0.026	0.704	0.024	0.718	0.056	0.654	0.08	0.81	0.027	0.56	0.132	0.35	0.0	0.151	0.179	0.228	0.223	0.98	0.04	0.157	0.19	0.574	0.086
121	temporal	0.527	0	0.829	0	0.655	0	0.763	0	0.771	0	0.754	0	0.788	0	0.35	0	0.377	0	0.633	0	0.777	0	0.535	0	0.689	0
121	neighbor	0.031	0.109	0.989	0.003	0.109	0.046	0.515	0.05	0.036	0.109	0.04	0.12	0.033	0.1	0.48	0.033	-0.004	0.001	0.0	0.0	0.0	0.0	0.0	0.0	0.499	0.0
121	random	0.734	0.024	0.963	0.006	0.674	0.018	0.865	0.018	0.789	0.019	0.801	0.05	0.782	0.047	0.44	0.049	0.726	0.033	0.78	0.025	0.836	0.033	0.732	0.032	0.847	0.018
87	SIMPD	0.239	0.025	0.666	0.03	0.235	0.048	0.623	0.012	0.645	0.02	0.711	0.01	0.591	0.031	0.44	0.02	0.166	0.063	0.566	0.053	0.691	0.027	0.481	0.065	0.588	0.032
87	temporal	0.046	0	0.661	0	0.317	0	0.53	0	0.385	0	0.709	0	0.264	0	0.45	0	0.033	0	0.239	0	0.733	0	0.143	0	0.522	0
87	neighbor	0.199	0.045	0.693	0.01	-0.155	0.034	0.576	0.022	0.278	0.052	0.522	0.085	0.195	0.057	0.49	0.02	0.195	0.041	0.267	0.042	0.554	0.082	0.178	0.033	0.572	0.016
87	random	0.463	0.018	0.803	0.016	0.311	0.036	0.732	0.009	0.733	0.014	0.72	0.025	0.748	0.031	0.465	0.023	0.468	0.019	0.724	0.018	0.742	0.023	0.707	0.024	0.734	0.01
14	temporal	0.377	0	0.777	0	0.496	0	0.697	0	0.708	0	0.597	0	0.871	0	0.35	0	0.431	0	0.702	0	0.66	0	0.75	0	0.718	0
14	SIMPD	0.276	0.112	0.684	0.052	0.464	0.04	0.638	0.056	0.631	0.065	0.645	0.052	0.619	0.078	0.39	0.02	0.225	0.052	0.548	0.018	0.667	0.06	0.467	0.001	0.613	0.026
14	random	0.59	0.058	0.899	0.021	0.475	0.048	0.803	0.032	0.71	0.039	0.688	0.056	0.741	0.067	0.42	0.024	0.571	0.069	0.685	0.047	0.729	0.069	0.649	0.042	0.776	0.031
14	neighbor	0.047	0.008	0.635	0.029	-0.133	0.014	0.514	0.002	0.06	0.002	0.642	0.303	0.032	0.001	0.445	0.015	0.052	0.004	0.061	0.001	0.8	0.245	0.032	0.001	0.515	0.001
41	random	0.452	0.088	0.895	0.031	0.453	0.118	0.726	0.066	0.506	0.083	0.565	0.143	0.508	0.158	0.31	0.037	0.21	0.089	0.233	0.094	0.888	0.178	0.138	0.064	0.567	0.032
41	SIMPD	0.135	0.023	0.705	0.023	0.375	0.014	0.553	0.01	0.251	0.045	0.56	0.077	0.167	0.048	0.245	0.015	0.001	0.015	0.014	0.027	0.1	0.2	0.007	0.014	0.5	0.006
41	neighbor	0.386	0.042	0.854	0.026	0.331	0.049	0.678	0.022	0.412	0.039	0.464	0.077	0.38	0.049	0.355	0.015	0.46	0.028	0.476	0.028	0.76	0.02	0.346	0.027	0.671	0.013
41	temporal	0.108	0	0.601	0	0.338	0	0.571	0	0.421	0	0.317	0	0.627	0	0.2	0	0.0	0	0.0	0	0.0	0	0.0	0	0.5	0
31	random	0.643	0.027	0.911	0.012	0.507	0.022	0.828	0.015	0.764	0.021	0.74	0.041	0.792	0.042	0.48	0.024	0.64	0.031	0.76	0.024	0.751	0.035	0.771	0.044	0.823	0.018
31	SIMPD	0.423	0.091	0.772	0.049	0.403	0.07	0.705	0.049	0.707	0.108	0.699	0.043	0.754	0.174	0.49	0.03	0.42	0.086	0.704	0.107	0.703	0.049	0.744	0.177	0.702	0.045
31	neighbor	0.148	0.039	0.734	0.017	-0.1	0.03	0.546	0.013	0.165	0.042	0.625	0.107	0.096	0.027	0.5	0.0	0.148	0.039	0.165	0.042	0.625	0.107	0.096	0.027	0.546	0.013
31	temporal	0.442	0	0.8	0	0.637	0	0.732	0	0.794	0	0.838	0	0.755	0	0.5	0	0.442	0	0.794	0	0.838	0	0.755	0	0.732	0
111	temporal	0.281	0	0.659	0	0.29	0	0.638	0	0.708	0	0.646	0	0.785	0	0.45	0	0.271	0	0.686	0	0.653	0	0.723	0	0.634	0
111	random	0.573	0.061	0.871	0.021	0.367	0.05	0.791	0.031	0.758	0.045	0.728	0.05	0.796	0.078	0.485	0.023	0.582	0.072	0.761	0.051	0.736	0.052	0.792	0.08	0.795	0.037
111	SIMPD	0.331	0.09	0.755	0.044	0.388	0.036	0.662	0.046	0.74	0.034	0.677	0.051	0.829	0.091	0.455	0.015	0.332	0.107	0.728	0.032	0.692	0.07	0.782	0.084	0.664	0.056
111	neighbor	0.452	0.066	0.819	0.011	0.175	0.02	0.756	0.029	0.614	0.041	0.531	0.063	0.742	0.068	0.48	0.024	0.485	0.05	0.628	0.037	0.574	0.041	0.696	0.063	0.76	0.028
52	temporal	0.333	0	0.827	0	0.194	0	0.661	0	0.58	0	0.679	0	0.507	0	0.5	0	0.333	0	0.58	0	0.679	0	0.507	0	0.661	0
52	SIMPD	0.614	0.296	0.866	0.119	0.299	0.113	0.81	0.15	0.715	0.307	0.812	0.056	0.733	0.342	0.5	0.0	0.614	0.296	0.715	0.307	0.812	0.056	0.733	0.342	0.81	0.15
52	neighbor	0.204	0.067	0.714	0.015	-0.0	0.025	0.622	0.034	0.485	0.033	0.388	0.046	0.652	0.023	0.5	0.0	0.204	0.067	0.485	0.033	0.388	0.046	0.652	0.023	0.622	0.034
52	random	0.676	0.03	0.908	0.017	0.399	0.031	0.836	0.015	0.857	0.018	0.804	0.029	0.918	0.028	0.5	0.0	0.676	0.03	0.857	0.018	0.804	0.029	0.918	0.028	0.836	0.015
26	temporal	0.44	0	0.89	0	0.204	0	0.774	0	0.62	0	0.488	0	0.851	0	0.5	0	0.44	0	0.62	0	0.488	0	0.851	0	0.774	0
26	SIMPD	0.515	0.167	0.82	0.062	0.444	0.046	0.736	0.089	0.877	0.033	0.816	0.046	0.949	0.018	0.49	0.02	0.519	0.166	0.877	0.032	0.818	0.047	0.945	0.013	0.74	0.088
26	random	0.768	0.055	0.949	0.016	0.45	0.018	0.887	0.029	0.886	0.025	0.844	0.038	0.933	0.03	0.475	0.025	0.774	0.047	0.888	0.019	0.857	0.031	0.922	0.022	0.889	0.025
26	neighbor	0.54	0.024	0.877	0.005	0.132	0.033	0.788	0.013	0.645	0.018	0.597	0.026	0.702	0.028	0.495	0.015	0.54	0.024	0.644	0.018	0.601	0.024	0.694	0.019	0.785	0.011
125	neighbor	0.347	0.042	0.755	0.009	0.391	0.027	0.671	0.027	0.486	0.044	0.505	0.042	0.479	0.075	0.155	0.015	0.036	0.021	0.06	0.026	0.527	0.152	0.032	0.014	0.512	0.007
125	SIMPD	0.162	0.108	0.677	0.054	0.088	0.097	0.605	0.046	0.212	0.1	0.197	0.116	0.326	0.108	0.21	0.02	0.046	0.111	0.048	0.115	0.15	0.32	0.029	0.071	0.514	0.035
125	random	0.523	0.089	0.815	0.035	0.454	0.103	0.757	0.036	0.569	0.083	0.594	0.131	0.558	0.072	0.245	0.015	0.371	0.07	0.404	0.071	0.75	0.156	0.284	0.063	0.636	0.031
125	temporal	0.054	0	0.569	0	-0.042	0	0.528	0	0.108	0	0.105	0	0.111	0	0.2	0	0.0	0	0.0	0	0.0	0	0.0	0	0.5	0
58	temporal	0.465	0	0.78	0	0.618	0	0.737	0	0.768	0	0.647	0	0.944	0	0.35	0	0.494	0	0.757	0	0.695	0	0.832	0	0.749	0
58	SIMPD	0.393	0.03	0.799	0.008	0.495	0.034	0.726	0.014	0.679	0.015	0.537	0.023	0.928	0.051	0.33	0.06	0.426	0.036	0.658	0.018	0.602	0.006	0.729	0.05	0.723	0.023
58	random	0.627	0.052	0.933	0.014	0.566	0.046	0.818	0.025	0.692	0.045	0.688	0.073	0.702	0.047	0.42	0.033	0.608	0.07	0.67	0.059	0.729	0.063	0.625	0.075	0.788	0.039
58	neighbor	0.0	0.0	0.756	0.018	-0.152	0.008	0.5	0.0	0.0	0.0	0.0	0.0	0.0	0.0	0.445	0.015	0.0	0.0	0.0	0.0	0.0	0.0	0.0	0.0	0.5	0.0
61	neighbor	0.537	0.034	0.865	0.01	0.161	0.017	0.773	0.018	0.63	0.028	0.617	0.028	0.645	0.034	0.5	0.0	0.537	0.034	0.63	0.028	0.617	0.028	0.645	0.034	0.773	0.018
61	temporal	0.185	0	0.629	0	0.262	0	0.591	0	0.675	0	0.624	0	0.734	0	0.4	0	0.106	0	0.556	0	0.613	0	0.509	0	0.554	0
61	SIMPD	0.36	0.121	0.789	0.034	0.327	0.143	0.669	0.065	0.633	0.221	0.773	0.088	0.635	0.298	0.455	0.035	0.35	0.133	0.596	0.237	0.792	0.084	0.573	0.301	0.667	0.07
61	random	0.563	0.046	0.862	0.015	0.384	0.028	0.781	0.023	0.757	0.026	0.768	0.024	0.747	0.033	0.5	0.0	0.563	0.046	0.757	0.026	0.768	0.024	0.747	0.033	0.781	0.023
21	random	0.497	0.046	0.894	0.021	0.415	0.093	0.766	0.037	0.56	0.04	0.537	0.08	0.606	0.093	0.32	0.06	0.401	0.09	0.448	0.087	0.67	0.112	0.341	0.081	0.659	0.04
21	neighbor	0.269	0.047	0.883	0.009	0.149	0.053	0.722	0.049	0.306	0.042	0.237	0.069	0.521	0.131	0.315	0.081	0.172	0.061	0.182	0.063	0.625	0.34	0.11	0.037	0.553	0.018
21	temporal	0.438	0	0.859	0	0.375	0	0.685	0	0.488	0	0.625	0	0.4	0	0.35	0	0.069	0	0.077	0	1.0	0	0.04	0	0.52	0
21	SIMPD	0.064	0.049	0.887	0.019	0.449	0.002	0.525	0.019	0.148	0.065	0.36	0.092	0.094	0.046	0.235	0.023	0.031	0.003	0.04	0.003	1.0	0.0	0.02	0.001	0.51	0.001
28	random	0.461	0.084	0.861	0.026	0.252	0.025	0.718	0.042	0.847	0.022	0.806	0.035	0.895	0.033	0.5	0.0	0.461	0.084	0.847	0.022	0.806	0.035	0.895	0.033	0.718	0.042
28	temporal	0.643	0	0.921	0	0.311	0	0.826	0	0.908	0	0.914	0	0.901	0	0.5	0	0.643	0	0.908	0	0.914	0	0.901	0	0.826	0
28	neighbor	0.064	0.043	0.636	0.049	-0.272	0.05	0.541	0.027	0.537	0.028	0.383	0.018	0.898	0.079	0.5	0.0	0.064	0.043	0.537	0.028	0.383	0.018	0.898	0.079	0.541	0.027
28	SIMPD	0.446	0.15	0.905	0.06	0.344	0.056	0.67	0.06	0.945	0.039	0.909	0.054	0.985	0.023	0.5	0.0	0.446	0.15	0.945	0.039	0.909	0.054	0.985	0.023	0.67	0.06
56	random	0.525	0.059	0.903	0.015	0.467	0.047	0.765	0.038	0.593	0.055	0.595	0.043	0.6	0.085	0.325	0.034	0.4	0.043	0.458	0.041	0.693	0.052	0.344	0.044	0.659	0.021
56	temporal	0.524	0	0.852	0	0.422	0	0.77	0	0.615	0	0.591	0	0.64	0	0.3	0	0.21	0	0.264	0	0.7	0	0.163	0	0.574	0
56	neighbor	0.19	0.017	0.885	0.014	-0.122	0.004	0.62	0.001	0.198	0.016	0.165	0.02	0.25	0.0	0.35	0.0	-0.003	0.001	0.0	0.0	0.0	0.0	0.0	0.0	0.499	0.0
56	SIMPD	0.267	0.108	0.729	0.093	0.299	0.11	0.612	0.059	0.341	0.127	0.593	0.112	0.269	0.145	0.32	0.024	0.111	0.057	0.141	0.074	0.686	0.24	0.081	0.048	0.537	0.021
