# Supplementary material for: SIMPD: an algorithm for generating simulated time splits for validating machine learning approaches
Source: J Cheminform. 2023 Dec 11;15:119. doi: 10.1186/s13321-023-00787-9 (PMC10712068; doi:10.1186/s13321-023-00787-9)
Supplement: Supplementary file 2 — Additional file 2. project_data_summary.txt: Summary statistics – e.g. size, active/inactive counts, spatial statistics values, median descriptor values, etc. – calculated for the various splits of the NIBR project data sets. project_data_ML_summary.txt: Summary statistics for ML performance across the various splits of the NIBR project data sets. project_data_baselineML_summary.txt: Summary statistics for the baseline ML performance across the various splits of the NIBR project data sets. full_chembl_assay_list.csv: Details of the 99 ChEMBL32 data sets. [file 13321_2023_787_MOESM2_ESM.zip › project_data_summary.txt]

dataset	split	nTrain	nTest	AVE	numClusters	clusterEntropy	sum_F	sum_G	sum_S	sum_R1	sum_R2	sum_R3	LR_kappa_mean	LR_kappa_std	randomized_LR_kappa_mean	randomized_LR_kappa_std	LR_balanced_mean	LR_balanced_std	randomized_LR_balanced_mean	randomized_LR_balanced_std	KNN_kappa_mean	KNN_kappa_std	randomized_KNN_balanced_mean	randomized_KNN_balanced_std	median_SA_train	median_SA_test	median_hacs_train	median_hacs_test	median_tpsa_train	median_tpsa_test	median_frbenzene_density_train	median_frbenzene_density_test	frac_actives_train	frac_actives_test
16	neighbor	1472	369	0.15641663758590388	13	0.9338918316685716	43.44444444444444	59.44715447154472	-16.00271002710027	8.395663956639567	99.17344173441734	99.62330623306232	0.7785445438061483	0.03837419566117165	0.03758007188582206	0.04832666563405123	0.8675286303252406	0.02149468855751719	0.5156894182317912	0.01967846276762046	0.6525816740438037	0.03577214709370992	0.7778561612459918	0.02078645290196711	2.573175212475677	2.4934579984443044	30.0	26.0	75.2	70.25	37.03703703703704	45.45454545454545	0.48233695652173914	0.18699186991869918
16	random	1472	369	0.2273887605230825	13	0.8922925724502625	70.90514905149053	64.22764227642276	6.677506775067751	18.051490514905147	95.16531165311653	95.34959349593495	-0.012500026946524401	0.03505588693113176	0.0004910011237321931	0.058380783974412355	0.4949129638112689	0.014720154624145082	0.49980073293632615	0.024155326345264468	-0.021818178709919433	0.03445177973442809	0.49212780577187354	0.012647794073213007	2.5584060300241065	2.5805548480791263	30.0	30.0	75.2	74.76	40.0	38.46153846153846	0.41779891304347827	0.4444444444444444
16	temporal	1472	369	0.1018450786402701	13	0.923347807530094	62.33604336043361	73.04065040650407	-10.70460704607046	21.523035230352306	79.24932249322492	95.97831978319783	0.7465205348645334	0.031752922192074984	-0.004581702939897037	0.03647371575609553	0.8634448007329363	0.018299050461800765	0.4979431974347229	0.015488885675521962	0.7757771600048824	0.03829227375965409	0.8692120934493817	0.023482496671397193	2.5266669847076066	2.6862992371011583	30.0	30.0	72.965	84.14	45.45454545454545	0.0	0.374320652173913	0.6178861788617886
16	SIMPD	1473	368	0.13951882099528953	13	0.8999165007748386	65.01358695652173	75.09510869565219	-10.081521739130435	22.61684782608696	75.83695652173913	95.64130434782608	0.6739024115008372	0.01701360607269905	-0.021256168177272994	0.03517586622746076	0.8245762711864406	0.008861971723885928	0.4911726981218507	0.01507731343639781	0.7234428302214442	0.03417813183134526	0.8622354557947778	0.013375079185601303	2.5304315924198875	2.636300435974297	29.0	31.0	73.39	81.33	43.47826086956522	26.67140825035562	0.38153428377460963	0.5896739130434783
73	neighbor	1182	296	0.052869331551769254	9	0.8770709784128163	45.5945945945946	62.851351351351354	-17.256756756756758	18.273648648648646	97.70270270270271	99.02364864864865	0.8023855293043095	0.04009969185562696	0.010420375421907546	0.02516094106592846	0.8858578273617965	0.025090850916146663	0.5040084388185655	0.009906155304169153	0.678724030333592	0.061040598884917134	0.8015232782664665	0.034184576937817845	3.3548064705930005	3.0093900209988877	28.0	25.0	101.22000000000001	80.47999999999999	0.0	0.0	0.17258883248730963	0.05405405405405406
73	random	1182	296	0.20692431531636757	9	0.849034262155693	73.01013513513513	65.3141891891892	7.695945945945946	39.25337837837837	91.67567567567568	90.93918918918918	-0.006557883502953577	0.04785825891470743	-0.02601424237980149	0.05253561877551367	0.49725738396624475	0.019357493061669964	0.4891940213115927	0.021527004891008204	0.018709506665922315	0.041742261923209144	0.5068833583637273	0.015148217242512606	3.315381546808534	3.2853292772749034	27.0	27.0	98.41000000000001	97.84	0.0	0.0	0.15143824027072758	0.13851351351351351
73	temporal	1182	296	0.1814984081985946	9	0.8477242946005593	64.44256756756756	76.54391891891892	-12.10135135135135	37.648648648648646	83.47635135135135	91.42905405405403	0.744394571113203	0.05374068819572624	-0.008226678950619515	0.042631251432430954	0.8543052277765858	0.03195584862956558	0.4964206536508617	0.017923433299371315	0.6588865908284768	0.04228477932094369	0.8060144461131374	0.02782789551492172	3.3015717154829005	3.357638213094167	27.0	28.0	99.4	91.245	0.0	0.0	0.12267343485617598	0.2533783783783784
73	SIMPD	1183	295	0.07955886739535295	9	0.8535345733757257	63.942372881355936	79.95593220338984	-16.0135593220339	48.96610169491525	53.90169491525424	91.31525423728814	0.8299335167678438	0.03963405606190282	0.006576985690793724	0.043324326710036415	0.9151147822355717	0.01826967849679953	0.5027497675749124	0.017960098957194817	0.770745762993772	0.03222551249835011	0.9014017020667954	0.017655004309826073	3.269075330235874	3.4581631659644376	27.0	28.0	96.78000000000002	101.08000000000001	0.0	0.0	0.12595097210481826	0.24067796610169492
43	neighbor	1119	280	0.030292983286900055	8	0.9043050479276734	37.650000000000006	55.17857142857143	-17.52857142857143	5.571428571428571	99.29285714285714	99.85714285714286	0.780600804202866	0.05223636456750751	0.004776877269039958	0.07146968615257396	0.8618303571428572	0.03273648873222825	0.5015625000000001	0.02984818223578468	0.6960588616019366	0.03400958195466546	0.8020089285714287	0.018489096776677514	2.9096757026768234	2.5734307560727174	33.0	26.0	92.14999999999999	69.97	40.0	51.956815114709855	0.13315460232350312	0.014285714285714285
43	random	1119	280	0.6351721473336945	8	0.8897249991824089	68.95	62.25714285714286	6.692857142857142	13.117857142857144	93.46428571428572	93.12142857142857	-0.015576341791272796	0.02477110635190714	0.027246294131949157	0.054799975910040474	0.49352678571428577	0.010299349995588685	0.5116071428571429	0.023321353368944617	-0.012503119711959377	0.03851901873358732	0.4953125	0.01409788631664117	2.8661440034432264	2.895533794669805	32.0	32.0	86.52	88.66	43.47826086956522	39.230769230769226	0.10455764075067024	0.12857142857142856
43	temporal	1119	280	0.46984835429834637	8	0.8847945122563221	61.51428571428571	71.91785714285714	-10.403571428571428	13.007142857142856	88.45	94.55714285714285	0.6951548450385412	0.0619027300159033	0.0018529920785469445	0.049143616053776186	0.8341517857142857	0.02991487844147739	0.500669642857143	0.020773324501433002	0.6962309591604969	0.03886066369576349	0.8339285714285714	0.019515618744995005	2.892615454066311	2.835269167247475	31.0	35.0	86.98	87.70000000000002	40.0	54.054054054054056	0.0777479892761394	0.2357142857142857
43	SIMPD	1120	279	0.22742497312761148	8	0.9131599560279651	61.6415770609319	70.11111111111111	-8.469534050179213	11.046594982078853	50.13620071684588	96.52329749103943	0.750926352624647	0.035620124278484606	0.07606567907870264	0.05719350655399739	0.8787946428571429	0.02209821428571429	0.5334821428571429	0.024836037581609148	0.7405672677404138	0.032114396899924166	0.8745535714285715	0.02154451520002436	2.919227201936872	2.7903214424204528	32.0	32.0	82.035	92.66999999999999	51.282051282051285	29.41176470588235	0.054464285714285715	0.32974910394265233
132	neighbor	2431	608	-0.012516090029554866	10	0.9332289270097304	35.40625	51.42927631578948	-16.023026315789473	4.106907894736842	100.28125	100.54111842105263	0.8035084007297322	0.032927027951145826	-0.01955186363584588	0.03791231673206795	0.8824360790663158	0.02082724207485583	0.49173581596168126	0.01617407268782262	0.5425994064319581	0.02967035849371663	0.7209792214801322	0.016748948466474636	2.583053748851267	2.685473024994139	32.0	30.0	75.27	73.83000000000001	78.94736842105263	71.42857142857143	0.11600164541341013	0.003289473684210526
132	random	2431	608	0.4669167559782074	10	0.9283568465733469	67.88980263157895	61.21710526315789	6.672697368421052	12.04111842105263	97.82565789473685	97.85855263157895	-0.004788660768857889	0.01865652390250882	0.026752630969540402	0.02774978939464973	0.49790359576334076	0.008025764798567515	0.5116204546987788	0.01204537494606994	-0.01812064680667098	0.016459175027974803	0.4933211900425015	0.006180686737296946	2.598660605966799	2.628088183194687	32.0	32.0	75.27	77.755	76.92307692307692	77.93522267206478	0.09214315096668038	0.09868421052631579
132	temporal	2431	608	0.14451283320597777	10	0.9280735507641261	44.9671052631579	72.19078947368422	-27.223684210526315	10.771381578947368	88.70559210526315	99.08388157894737	0.8632369164939411	0.0308990936669775	0.011939026607734693	0.021191641256406747	0.9216825204074748	0.019200908951534982	0.5053784658975917	0.00917347188424013	0.8576437516003048	0.01832506962619306	0.9172772043445997	0.011992504953284645	2.5713059213521916	2.7043398019689597	32.0	30.0	74.68	76.73500000000001	80.0	71.42857142857143	0.053887289181406825	0.25164473684210525
132	SIMPD	2432	607	0.34241032885704176	10	0.9237154331357329	60.44645799011532	71.9522240527183	-11.505766062602966	9.71828665568369	89.63097199341021	99.26194398682043	0.724620000927272	0.012859793219057563	0.007519479804050011	0.02805845768516386	0.8523062433180035	0.00994845039830467	0.5031920851222699	0.012084799495822888	0.7800845323285184	0.017895517541287022	0.8870068050299522	0.010037441800884804	2.538428444476418	2.810626250021496	32.0	34.0	75.21	82.85	81.08108108108108	60.60606060606061	0.07236842105263158	0.17792421746293247
3	neighbor	1556	389	0.15090586078830184	6	0.7557471033903737	53.78149100257069	67.31876606683804	-13.537275064267352	38.20822622107969	93.47814910025707	92.43444730077121	0.8085358463439738	0.043495955217080176	-0.0007334221999215629	0.04931757657144338	0.8892241734685464	0.027418908811856484	0.49950944018468124	0.020614942865330176	0.636016356744493	0.03650440406016007	0.7724132245032567	0.020054394684175192	3.1584184891852214	2.9467904250507253	34.0	33.0	111.79	101.06	32.25806451612903	50.0	0.4820051413881748	0.2185089974293059
3	random	1556	389	0.15581752068140975	6	0.753794619594646	76.56041131105398	70.60925449871465	5.951156812339331	45.724935732647815	81.86889460154242	81.8637532133676	-0.0424495880177438	0.05177843490122928	0.0033168812320842457	0.036987380632348715	0.4823460301756121	0.02190168136920628	0.5015726770549922	0.01600363774870703	-0.03324109931050691	0.026897576094049032	0.48805548684969907	0.009629618946308994	3.1370280031320332	3.0980377311775786	34.0	34.0	108.27000000000001	108.27000000000001	34.48275862068966	33.333333333333336	0.43444730077120824	0.4087403598971722
3	temporal	1556	389	0.15410851749267668	6	0.7482434268837147	58.54241645244216	71.77634961439588	-13.233933161953729	41.57069408740361	74.91002570694087	88.89974293059126	0.8053029292155676	0.025340352294740368	0.011748372521104944	0.04424419922940468	0.8949810371836096	0.01648655689487988	0.5047901723142881	0.018265580791148595	0.7676189458271507	0.049775326259004354	0.862459807073955	0.02814588875773015	3.170336144745649	2.9767987781916414	35.0	33.0	110.75999999999999	102.28	32.25806451612903	58.8235294117647	0.4267352185089974	0.43958868894601544
3	SIMPD	1556	389	0.09997061826049047	6	0.7411140733348592	73.37275064267352	79.74035989717223	-6.367609254498714	20.439588688946014	70.48586118251929	91.27763496143959	0.6799211957829377	0.04643908403892646	0.0229528423879367	0.0568109401143526	0.8257255338445049	0.025686006390139317	0.509285596504246	0.023904996852240432	0.6492557822332161	0.057094101618912596	0.8260058537389728	0.028020511577037138	3.1040307069038464	3.184228291658558	33.0	45.0	105.00999999999999	123.60000000000001	35.09852216748769	26.31578947368421	0.4203084832904884	0.4652956298200514
46	neighbor	492	124	0.19193506660735962	6	0.7898713247201257	28.862903225806456	49.556451612903224	-20.693548387096776	5.241935483870968	99.11290322580645	100.37903225806451	0.9049038449401511	0.04364925398423283	0.02184413496845399	0.09767605338240902	0.9454343434343435	0.03101960174270935	0.5085050505050505	0.04002778853132787	0.7069237080991775	0.05073018669348886	0.806969696969697	0.02976440498484089	4.710654153712126	3.0075762657993157	27.0	23.0	45.78	47.71	37.03703703703704	69.04761904761905	0.5426829268292683	0.10483870967741936
46	random	492	124	0.2411785232816155	6	0.7405616382065936	71.30645161290323	63.62903225806451	7.67741935483871	40.637096774193544	82.85483870967741	83.54838709677419	0.0407898410730647	0.06118830291808053	-0.02087173459050744	0.08254290816593449	0.5165656565656566	0.024842571358432416	0.4904848484848484	0.034913913106895844	-0.06339297015651668	0.05626431757371051	0.4756565656565657	0.021917329902757767	4.600606795443346	4.668035356378576	26.0	26.0	45.145	48.620000000000005	40.0	38.46153846153846	0.43902439024390244	0.5161290322580645
46	temporal	492	124	0.0035116395272715983	6	0.7323289459346898	68.7741935483871	87.07258064516128	-18.2983870967742	47.354838709677416	39.33064516129032	82.2741935483871	0.7617456718870255	0.056245174166933455	0.0195542890709395	0.11019592171436654	0.8633535353535354	0.03903594914930525	0.5075151515151515	0.045124439942162926	0.5981540370099085	0.07931661408349779	0.7633535353535355	0.04476844254167646	4.507158511072741	4.927170160738047	26.0	28.0	42.970000000000006	48.620000000000005	41.666666666666664	33.333333333333336	0.3902439024390244	0.7096774193548387
46	SIMPD	493	123	0.08812901656025887	6	0.7547313077521723	64.90243902439025	81.02439024390243	-16.121951219512198	49.6260162601626	48.38211382113821	81.08130081300813	0.7514390907994042	0.08088032872913253	-0.03405082412758392	0.050248267984038246	0.8663030303030302	0.05000853309494221	0.485959595959596	0.020683406039118463	0.5872075845612116	0.06495759393826749	0.8323030303030304	0.04121840415565186	4.512009709279195	4.7249632666503985	26.0	27.0	47.28	35.83	40.0	37.03703703703704	0.39553752535496955	0.6910569105691057
51	neighbor	948	238	0.23698473481557736	9	0.7826281791875339	45.44117647058824	58.54621848739496	-13.10504201680672	8.394957983193278	98.24789915966387	99.69747899159664	0.7802363925076893	0.04320384571539455	0.02241493173700364	0.05794915308307213	0.8743311403508771	0.02895677221324657	0.5095942982456141	0.02457727058360624	0.6746176095179328	0.06757571690504455	0.7970504385964913	0.037222976788024796	2.5334137699603936	2.482259457728584	33.0	31.0	67.43	66.07	60.60606060606061	66.66666666666667	0.5780590717299579	0.23109243697478993
51	random	948	238	0.22970439756131886	9	0.8393374048960619	69.01680672268908	62.45378151260505	6.563025210084033	25.86134453781512	92.02100840336135	91.83193277310924	-0.0024443237624993896	0.0300801990133564	0.058879149541627415	0.07159475473045886	0.4988706140350877	0.012685512637600893	0.5244846491228069	0.029909018784047406	0.008099510380170094	0.05333908618448214	0.5028508771929825	0.019877241855129516	2.533483707166045	2.5015395944227867	33.0	33.0	67.35	65.46000000000001	62.5	60.60606060606061	0.5147679324894515	0.4831932773109244
51	temporal	948	238	0.06478206284460936	9	0.8003708034648434	44.785714285714285	71.90336134453781	-27.11764705882353	22.386554621848738	76.47899159663865	97.21008403361344	0.8620043204944613	0.04324709148312304	-0.0008006911362263835	0.04363912578561835	0.9134758771929825	0.027316475124213188	0.49993421052631576	0.01899154460657562	0.8793186921900589	0.036581852676133585	0.9200109649122806	0.024650734811027582	2.4760431404101118	3.137679458450908	33.0	33.0	66.07	78.27000000000001	64.51612903225806	30.303030303030305	0.4883966244725738	0.5882352941176471
51	SIMPD	949	237	0.15759313353207915	9	0.8130275528949568	57.03375527426161	69.9789029535865	-12.945147679324894	17.143459915611814	83.32067510548524	98.30801687763713	0.7563164046370471	0.06854235560012317	0.003143981242250138	0.05393311291534021	0.8695833333333333	0.03680371459474825	0.5013048245614036	0.021611697463622723	0.8049876147323103	0.06741057220464877	0.895921052631579	0.03451293187941146	2.4826137882224497	3.1581094286999116	33.0	33.0	65.38	75.11000000000001	62.5	48.78048780487805	0.48366701791359323	0.6075949367088608
77	neighbor	1289	323	0.14022796970403473	7	0.7455611466338274	45.699690402476776	63.23219814241486	-17.532507739938083	16.684210526315788	99.0061919504644	99.11455108359132	0.7775632863727882	0.04017039353487551	-0.002720510920290653	0.055082174537663314	0.8720065593321408	0.021971798303554207	0.49932915921288024	0.023715534898817024	0.6399762194048153	0.03970913964945886	0.7755187835420394	0.02263684587358527	3.1602385640085426	2.783221305967576	29.0	26.0	116.03999999999999	93.36999999999999	0.0	33.333333333333336	0.6338246702870443	0.10526315789473684
77	random	1289	323	0.3228148271691412	7	0.711081887296703	70.3250773993808	63.63777089783282	6.687306501547988	28.634674922600617	91.59442724458204	91.24767801857585	-0.008020568721624821	0.018258854545921147	0.042096461094326895	0.04883336175251595	0.4966636851520573	0.007660351241097661	0.5178503279666071	0.020717523840895147	-0.015581669039918556	0.041586343662892246	0.4941830649970185	0.015281991263071748	3.0966640234703497	3.094198928484335	29.0	28.0	113.75999999999999	112.82	19.607843137254903	19.607843137254903	0.5298681148176881	0.5201238390092879
77	temporal	1289	323	0.11843784327811874	7	0.7618325708706071	52.22600619195046	74.77708978328174	-22.55108359133127	24.458204334365327	91.07739938080496	97.44272445820434	0.8704003488569769	0.03764866205567514	-0.007447043846312252	0.05642423938192016	0.9218664281454979	0.024086823026948485	0.4968336314847943	0.024458793994255167	0.8405367482661832	0.041077153743975116	0.9164281454979128	0.02137459863472688	3.118727424782543	3.0632856966093893	28.0	30.0	115.05000000000001	106.06	20.833333333333332	0.0	0.5686578743211792	0.3653250773993808
77	SIMPD	1290	322	0.1154789116946009	7	0.8037891351185549	67.1024844720497	76.90683229813665	-9.804347826086955	32.84472049689441	34.48757763975156	92.19565217391305	0.7209377082791064	0.03271402003268016	0.00902488327859049	0.043099345564755635	0.86036076326774	0.01718723183513908	0.5041741204531902	0.018401443449118093	0.7205134804759858	0.0327446337737211	0.8806589147286822	0.01691749354139673	3.0594965291099068	3.3222163290943914	28.0	31.0	109.1	124.8	32.25806451612903	0.0	0.47054263565891474	0.7577639751552795
23	neighbor	2000	501	0.1496987888878209	10	0.877214179773072	32.47704590818363	46.29540918163673	-13.818363273453095	2.281437125748503	100.26546906187625	100.54491017964071	0.7586954364750855	0.024447060108839635	-0.03447685494213289	0.03575092445053302	0.8654177057356609	0.015515461418780564	0.48552369077306745	0.014907459727270003	0.5582276052724621	0.04111235027156707	0.73114463840399	0.018758307798930222	2.900137222622413	2.552157777138504	28.0	26.0	90.16999999999999	78.27	40.0	58.8235294117647	0.245	0.013972055888223553
23	random	2000	501	0.5294197275256228	10	0.8646139290650483	65.07984031936128	58.93213572854292	6.147704590818362	9.676646706586828	97.10179640718563	97.05988023952096	-0.013641194884279017	0.04792135906925862	0.05073163976378207	0.043508900091994526	0.49439900249376567	0.020512382991341657	0.5220211970074814	0.018898006244598815	0.014043007063836887	0.03764723706993226	0.505069825436409	0.01397680106342712	2.7524798326370066	2.8382176687739733	28.0	28.0	86.88000000000001	88.16	45.45454545454545	43.47826086956522	0.203	0.18163672654690619
23	temporal	2000	501	0.5109841353372477	10	0.8588005264811671	59.45508982035928	74.72455089820359	-15.269461077844312	10.37125748502994	84.14970059880238	98.13572854291418	0.80016477062485	0.051626157518761706	0.009506701512827865	0.04144235302585065	0.8882855361596009	0.03149201751724035	0.5040236907730673	0.017768734336283877	0.8017055507010372	0.05146073829304893	0.8817768079800498	0.030208529372644358	2.662234427483212	3.9264319389946865	27.0	30.0	82.53	99.39999999999999	45.45454545454545	35.714285714285715	0.1285	0.47904191616766467
23	SIMPD	2001	500	0.3709931459767883	10	0.8994860780204924	59.146	69.734	-10.588000000000001	9.354	92.006	98.368	0.6750300207990323	0.028890639148885112	0.0013283885639436388	0.02964203201244795	0.8309463840399001	0.019789086211784268	0.500645885286783	0.012771536023017607	0.7539191487844417	0.03602282724291197	0.8637942643391521	0.02513416592587069	2.690065244047915	3.2175487019627615	28.0	28.0	86.88	89.845	47.61904761904762	37.03703703703704	0.13693153423288357	0.446
11	neighbor	2988	747	0.043392720005227134	10	0.8972340152729986	38.25167336010709	48.13119143239625	-9.879518072289157	5.734939759036145	100.26506024096386	100.34805890227577	0.7484256219336562	0.03508089280577181	0.02715168886804812	0.04230124288890211	0.8558410585620975	0.01971854243793386	0.5116939013714619	0.01813872441106962	0.4811205522439271	0.040513979102240506	0.6907089627617786	0.02025825352732663	2.940629425080891	2.654436608966016	29.0	27.0	60.45	64.74000000000001	55.55555555555556	57.142857142857146	0.1569611780455154	0.022757697456492636
11	random	2988	747	0.2218681462686423	10	0.8475198171426871	66.58500669344042	60.3239625167336	6.261044176706827	12.313253012048193	98.01740294511379	98.05622489959839	0.01196116235248934	0.02091164071293034	-0.015216691301062946	0.02395344466776196	0.5050627370878319	0.008963986664720933	0.4934215842517564	0.010391849299373096	0.012449047177154903	0.02326033153405739	0.5046239141657877	0.00858891554673431	2.913385946537087	2.8881352875548405	28.0	28.0	61.88	60.45	55.55555555555556	55.55555555555556	0.12985274431057564	0.13119143239625167
11	temporal	2988	747	0.10048543337268101	10	0.8878927744572417	47.36412315930388	76.07095046854083	-28.70682730923695	8.576974564926374	87.2516733601071	100.03212851405623	0.9146905513805518	0.014683618451888125	4.1074390265583013e-05	0.032575380728243085	0.9522030930843304	0.010875113119669308	0.4997895670130861	0.014042057780336254	0.9169570519452479	0.011294424885070535	0.9560649592601737	0.0080057593955678	2.85655052498087	3.152589951541911	29.0	28.0	61.36	64.11	58.8235294117647	40.0	0.11010709504685408	0.2101740294511379
11	SIMPD	2988	747	0.11490830280297795	10	0.8778827048155581	51.204819277108435	76.80321285140562	-25.598393574297187	9.473895582329316	89.00803212851406	99.53145917001339	0.8551300497123892	0.0164303607319792	-0.023458626022718133	0.028751635576233878	0.9232806222082557	0.01106243966215544	0.4895720634778119	0.012684526541164523	0.851001101245229	0.020120025839194523	0.9158077259769704	0.013328760749805331	2.8514428374251892	3.137442020586515	28.0	31.0	61.2	62.63000000000001	55.55555555555556	54.054054054054056	0.10910307898259705	0.214190093708166
126	neighbor	458	115	0.11340061929770673	8	0.9099980614304485	42.495652173913044	48.63478260869565	-6.139130434782609	13.42608695652174	98.70434782608696	97.41739130434783	0.614228717269187	0.1017326070336197	0.032884129381154724	0.08137386681366082	0.7684782608695653	0.05122552899107904	0.5130434782608695	0.03207903165950804	0.3104176355864953	0.07609936416240118	0.6141304347826086	0.030259588928424046	2.508454343927683	2.5905933587748127	28.0	27.0	98.83	92.07000000000001	37.03703703703704	38.46153846153846	0.3558951965065502	0.34782608695652173
126	random	458	115	0.05622407433535027	8	0.9500590739771463	64.58260869565217	58.04347826086957	6.539130434782609	19.05217391304348	94.56521739130434	93.63478260869566	0.060801425413111475	0.05630745903828029	0.030424425544565946	0.04672653458480032	0.525	0.02282608695652174	0.5135869565217391	0.020225863115139565	-0.025371365171810878	0.04502754008688301	0.4902173913043478	0.016803940036674264	2.540319816482227	2.482396695941395	27.0	28.0	97.97	99.58	37.03703703703704	37.03703703703704	0.3558951965065502	0.34782608695652173
126	temporal	458	115	0.05545486962075566	8	0.9414757808999304	57.52173913043478	70.00869565217391	-12.486956521739131	14.304347826086953	87.25217391304348	95.93913043478261	0.7316215797278829	0.06294473257100384	0.019422845988748005	0.07080647083738453	0.8478260869565217	0.0334139698889987	0.5081521739130433	0.029593376934917346	0.720828701465756	0.08733701230010267	0.8288043478260869	0.04946846487423308	2.500526001832169	2.562914104848277	27.0	29.0	95.035	115.47999999999999	38.46153846153846	34.48275862068966	0.3231441048034934	0.4782608695652174
126	SIMPD	459	114	0.09841164480490269	8	0.9151898578937495	39.324561403508774	69.71929824561403	-30.39473684210526	8.68421052631579	75.85087719298245	98.67543859649123	0.8476549521053904	0.06316020894199867	0.13189215927241899	0.08527318346099605	0.9195652173913045	0.04222374912946746	0.5570652173913043	0.03735795403496609	0.8674559758622851	0.050779643208332594	0.9418478260869565	0.02491123181818659	2.488545827609986	2.8089182566672637	27.0	30.0	97.97	110.51	38.46153846153846	29.85739750445633	0.3790849673202614	0.2543859649122807
66	neighbor	1064	266	0.06218994686130139	8	0.7823400567803395	47.59398496240601	64.97744360902254	-17.383458646616543	18.26691729323308	97.19924812030075	97.87593984962406	0.7600955643867765	0.03652674910136426	-0.018240041879099722	0.041699523954210525	0.8611524492869165	0.023191060479334502	0.4927141465143059	0.017452484417231576	0.6565129855429388	0.06878574968829194	0.7891974488440074	0.03758714645295498	3.0198352781881233	2.651586673651418	34.0	31.0	97.97	85.10999999999999	30.303030303030305	62.5	0.831766917293233	0.706766917293233
66	random	1064	266	0.1239071563927527	7	0.8581999875153312	75.1203007518797	67.01127819548873	8.109022556390979	39.19172932330828	85.31954887218045	85.81954887218046	-0.012007063342521962	0.06098765562785069	0.022756169689098306	0.03261549675939388	0.49484010984143856	0.025107623596307575	0.5094162459030915	0.013615375030480423	0.007436699236832345	0.04122679955123178	0.5024935778191161	0.01547267105733429	2.9818633655227327	2.9458664169685154	33.0	33.0	97.97	97.97	32.25806451612903	31.25	0.8026315789473685	0.8233082706766918
66	temporal	1064	266	0.006297890862945882	8	0.855157607140272	70.796992481203	81.78195488721803	-10.98496240601504	34.55639097744361	70.16917293233084	88.6203007518797	0.7850929462741079	0.06201615089666734	0.017625240844002476	0.027458520875356565	0.871986004074763	0.04044006351527645	0.5073079989370184	0.011410337150190717	0.764171670625776	0.057562896056693985	0.8583089733368766	0.03225008218562974	2.8655343842266525	3.4795467004562073	32.0	37.0	95.42	108.83000000000001	33.333333333333336	27.027027027027028	0.8148496240601504	0.7744360902255639
66	SIMPD	1064	266	0.04446589917707551	8	0.8320846724844005	64.33082706766918	70.50375939849624	-6.1729323308270665	27.845864661654133	82.63157894736842	91.58646616541353	0.5547577869674271	0.05309269398325017	-0.006451089212056349	0.03952810619133607	0.7569758171671539	0.02628206638167751	0.4974089821950571	0.016114930105369213	0.6202073063871573	0.04226319334333792	0.7923421029320576	0.019665971262842395	2.9818633655227327	2.851299730145758	34.0	31.0	98.5	94.07000000000001	31.25	40.0	0.8148496240601504	0.7744360902255639
97	neighbor	1702	426	0.2505674517983267	8	0.7724790310065647	40.05633802816901	60.47417840375587	-20.417840375586856	14.32394366197183	99.22535211267606	98.75821596244131	0.8493900598131553	0.031098308010005772	0.046569256219991376	0.05553794032172865	0.9125288942556494	0.02123778403392092	0.5204657581507677	0.024543727090427812	0.6687508402748833	0.03638019674969386	0.78559944799034	0.02043961300096807	2.3992294973712927	2.504940323076463	32.0	29.0	87.66000000000001	71.96000000000001	88.23529411764706	71.42857142857143	0.31668625146886015	0.02112676056338028
97	random	1702	426	0.3222421325488083	8	0.7847921278339745	72.1924882629108	65.58920187793427	6.603286384976526	35.06572769953051	89.8356807511737	88.25586854460093	0.0065066796090595845	0.028461239572964054	0.03578536582809712	0.05568829482700896	0.5029463515611523	0.012017778595620417	0.5145523546662066	0.022956008245819292	-0.007760699337324928	0.037248394336082624	0.497131274797309	0.013673216608874642	2.4123539229291877	2.449933169310918	31.0	31.0	86.71000000000001	84.86000000000001	88.23529411764706	85.71428571428571	0.2620446533490012	0.23943661971830985
97	temporal	1702	426	0.22720338149067804	8	0.7977899526960129	51.683098591549296	71.78169014084507	-20.098591549295776	27.521126760563373	87.14084507042254	91.73708920187795	0.7714455671101379	0.03203006805135415	-0.03778134051831309	0.04530053247147981	0.8587045023287907	0.01743926424559807	0.4847231326548215	0.019015813296956216	0.6869243590961804	0.03463359565237059	0.8062049335863378	0.020279720847989825	2.4177576667875442	2.419294270985251	31.0	33.0	82.53	97.025	88.23529411764706	83.33333333333333	0.25558166862514686	0.2652582159624413
97	SIMPD	1703	425	0.3288646685078646	8	0.7701429084027819	62.101176470588236	74.64235294117647	-12.541176470588235	26.988235294117647	76.1835294117647	96.11529411764707	0.7320436863388251	0.02781639743265371	0.005544574121543133	0.04477428389716024	0.8608055890978094	0.02045973281688376	0.5019337588407796	0.019191582928012034	0.788121772169594	0.03747080291179063	0.8969777471105743	0.022515734481307004	2.3784376511026153	2.5770431805230256	31.0	34.0	81.67	92.17999999999999	88.23529411764706	83.33333333333333	0.24486200822078685	0.30823529411764705
130	neighbor	668	168	0.015596388469892085	9	0.8699388456544722	39.07142857142857	54.24404761904762	-15.172619047619047	8.797619047619047	98.33928571428572	98.55357142857143	0.7801833715245718	0.05853259598197509	-0.052113672199914376	0.08138917394107777	0.8612818261633011	0.03287587993683165	0.4794117647058823	0.032893430703524705	0.6208871632811166	0.06833339001042996	0.759503950834065	0.03341613611382855	3.004986562832259	2.6228895682887083	34.0	28.5	93.88000000000001	96.195	38.46153846153846	43.47826086956522	0.38772455089820357	0.125
130	random	668	168	0.168761553355927	9	0.8818052044028835	70.41071428571428	62.785714285714285	7.625	33.16666666666667	86.95238095238095	87.85119047619048	-0.00621650494257685	0.06008291539616279	0.025712043401379846	0.06306138210304771	0.49732221246707625	0.02546051436189018	0.5102502194907813	0.025492519609631042	0.008617501849352028	0.044490751784550045	0.5027875329236172	0.016936682979354176	2.898565426531344	3.0450407130480284	31.0	34.0	94.19999999999999	95.19	40.0	37.03703703703704	0.3458083832335329	0.2916666666666667
130	temporal	668	168	0.11186623162097302	9	0.8854854501315746	42.17261904761905	74.06547619047619	-31.892857142857142	24.71428571428572	78.45238095238096	92.52380952380952	0.793851062968973	0.05492902022098153	-0.04878636655904702	0.036763399659697306	0.8693810359964882	0.03737979560580436	0.4796312554872695	0.015224118566705802	0.76305341107168	0.06665681046541097	0.8794556628621597	0.04790803519228353	2.8212687090191	3.312176587971341	30.0	36.0	93.88	101.22	41.666666666666664	32.25806451612903	0.31736526946107785	0.40476190476190477
130	SIMPD	669	167	0.12746784033166866	9	0.8988730985270916	58.81437125748503	72.05988023952095	-13.245508982035926	27.197604790419163	84.17365269461078	94.64071856287426	0.6975485495577917	0.058278245967052035	-0.04743096559145055	0.07260018435105242	0.834964881474978	0.033422392526881506	0.4804214223002633	0.03057984763068028	0.7395244211821667	0.05626626130179747	0.8610842844600526	0.036919947945295024	2.8953293806414404	3.226749881798625	31.0	36.0	94.13	94.74000000000001	40.0	31.25	0.34678624813153963	0.2874251497005988
68	neighbor	794	199	0.16330566109822064	5	0.6715501306508399	45.79396984924623	55.482412060301506	-9.688442211055275	42.537688442211056	95.356783919598	94.95979899497488	0.6438575086665114	0.05229671228722344	0.01721694787938337	0.05165420292355138	0.7961320754716981	0.035460712425260915	0.5071619496855345	0.0215952537029954	0.49312124406268965	0.0596746054558268	0.6974606918238994	0.03156859274221119	3.74782396894768	2.820212257133985	35.0	27.0	179.30999999999997	142.8	27.027027027027028	33.333333333333336	0.7644836272040302	0.271356783919598
68	random	794	199	0.30362421684147	6	0.7043671643360628	69.59798994974874	63.07537688442211	6.522613065326633	56.76381909547737	79.25125628140704	77.69346733668343	0.02308053108496113	0.057549480107559836	-0.05156965744114943	0.027396713527239748	0.50937893081761	0.02335106957208168	0.4797091194968554	0.010778611530996638	-0.007511008744308234	0.04877237828004565	0.49702044025157244	0.01774437249192861	3.548417151567105	3.480591957526171	33.0	33.0	174.4	171.93	27.027027027027028	27.77777777777778	0.6712846347607053	0.6432160804020101
68	temporal	794	199	0.05690472384146282	5	0.7334394569831172	70.52763819095478	80.42211055276381	-9.894472361809044	55.27638190954772	19.798994974874372	75.9145728643216	0.8298511325084996	0.055889966037736195	0.029211566624974372	0.068244111093101	0.9092845911949684	0.031297355440941234	0.511312893081761	0.02629698649003987	0.785692189231712	0.037966931895938895	0.8848899371069182	0.023829854832328554	3.199365822160897	3.921656602071966	31.0	41.0	168.82500000000002	198.14999999999998	29.41176470588235	24.390243902439025	0.6498740554156172	0.7286432160804021
68	SIMPD	795	198	0.14323381966497695	5	0.7467441477650532	64.72222222222223	71.6919191919192	-6.96969696969697	69.63636363636364	69.74747474747474	81.7070707070707	0.5784693933305151	0.09729661342407148	-0.003048369573802301	0.04527987905437516	0.7713836477987421	0.05134023409838532	0.4990487421383647	0.018530908171802283	0.5813233655073197	0.08417175766697384	0.7856996855345912	0.045039327387633124	3.3266613143115995	3.680156235455052	33.0	33.0	173.01000000000002	174.4	27.77777777777778	26.31578947368421	0.6415094339622641	0.7626262626262627
5	neighbor	474	119	0.11888797229973141	11	0.8028624507986324	35.588235294117645	50.89075630252101	-15.302521008403362	5.579831932773109	98.53781512605042	100.0672268907563	0.7470813525657855	0.05627992907844167	0.011217964772872768	0.07527692737765923	0.8514254385964912	0.04465078690070947	0.5051096491228072	0.03141542855472954	0.642792931429361	0.075465354483927	0.7728728070175438	0.04193462430320448	3.340516743192583	3.0709690323707264	36.0	29.0	108.83000000000001	71.19	28.571428571428573	52.63157894736842	0.6561181434599156	0.15126050420168066
5	random	474	119	0.3996346467699313	11	0.7907365422807424	68.64705882352942	58.85714285714286	9.789915966386555	24.126050420168067	91.47058823529412	89.9579831932773	0.014406545899074108	0.059859552713937635	0.07267662868804671	0.07947658602934375	0.5067105263157894	0.024984836891291815	0.5307236842105263	0.03355140606637032	-0.023658258943448696	0.05612658528315163	0.49188596491228065	0.021375223976874667	3.2997276358578507	3.2802832935585577	35.0	35.0	101.14000000000001	101.57	31.25	31.25	0.5632911392405063	0.5210084033613446
5	temporal	474	119	0.2924479903793454	11	0.8481027965834271	52.03361344537815	68.78151260504202	-16.747899159663866	17.126050420168067	90.2436974789916	92.19327731092437	0.6759520603947484	0.07287503412444951	-0.029747722881046202	0.05631048693435587	0.8097368421052632	0.04219268610611905	0.48791666666666667	0.023161352164155314	0.6469400282863749	0.0874879716550905	0.7941008771929825	0.047081290454868176	3.2844964803717454	3.3759487311872487	35.0	34.0	105.63500000000002	80.87	30.303030303030305	41.666666666666664	0.5886075949367089	0.42016806722689076
5	SIMPD	475	118	0.30105539447282503	11	0.8994459944484897	62.63559322033898	71.73728813559322	-9.101694915254239	15.093220338983052	88.05932203389831	94.64406779661017	0.4237085412187308	0.11175815488832874	0.04524733528092573	0.06370982143740382	0.7010526315789474	0.05005304588411802	0.5177631578947368	0.02541571112140498	0.44670966374318233	0.06398915078843785	0.7012061403508772	0.02846796168079401	3.2297257787523606	3.620036334104209	35.0	36.0	97.97	106.54000000000002	30.303030303030305	45.9830866807611	0.5873684210526315	0.423728813559322
129	neighbor	439	110	0.04155655644688362	7	0.745213165506516	29.554545454545455	68.6	-39.04545454545455	15.272727272727273	91.65454545454546	98.22727272727272	0.9081582220887947	0.04103801123002739	-0.042223218847089905	0.06889490729150095	0.9414772727272729	0.03493740713555276	0.48238636363636367	0.028573388547000356	0.8498737780094073	0.06912337161358675	0.8943181818181818	0.04734696967272652	3.358063250474988	3.5226199350573997	34.0	32.0	106.94	93.81	55.55555555555556	53.34281650071124	0.856492027334852	0.7
129	random	439	110	0.2568304434174644	7	0.7579855266951402	76.51818181818182	71.46363636363637	5.054545454545454	45.490909090909085	71.86363636363637	75.0909090909091	-0.026940222486928577	0.08941635968807012	-0.02183994271520191	0.05699486579865584	0.48977272727272736	0.03546474212347098	0.49147727272727265	0.023870399474545473	-0.023154317967536996	0.04744685360868994	0.4914772727272728	0.01651641119744164	3.3850467916901152	3.354892938392701	34.0	34.0	105.84000000000002	106.905	55.55555555555556	54.054054054054056	0.8132118451025057	0.8727272727272727
129	temporal	439	110	0.028262831348592643	7	0.7123340329364755	55.70909090909092	74.69999999999999	-18.990909090909092	30.618181818181814	81.67272727272727	83.62727272727273	0.7391226472588122	0.04544014158172683	-0.018963476133138014	0.09280324850474334	0.8426136363636363	0.026534760065535495	0.4920454545454545	0.0389691549988233	0.608553488321131	0.09197930892986207	0.7642045454545454	0.05038911092686591	3.3766702424505937	3.3931292783339004	34.0	32.0	105.84000000000002	105.84	55.55555555555556	52.63157894736842	0.8154897494305239	0.8636363636363636
129	SIMPD	440	109	0.18335592621665422	7	0.6855218739957359	59.28440366972477	70.4770642201835	-11.192660550458715	29.348623853211006	87.52293577981652	85.11926605504587	0.39794155221300154	0.1435265229740986	-0.0001162591052373374	0.0774401857133161	0.6823863636363636	0.0727383691818814	0.5005681818181817	0.03188406328772316	0.4593240435941035	0.12117345971726962	0.6954545454545455	0.0592218828217972	3.351605887487347	3.5733468904972163	34.0	33.0	106.27999999999999	105.84000000000002	55.55555555555556	54.054054054054056	0.8159090909090909	0.8623853211009175
119	neighbor	608	152	0.16526215340464434	6	0.6688487820686893	36.776315789473685	48.73684210526316	-11.960526315789473	25.94736842105263	99.65131578947368	99.75657894736841	0.820756559283358	0.047189855222673646	-0.0455715835355376	0.042231479235986975	0.887622950819672	0.03079758587372259	0.48204918032786886	0.01705716938363824	0.6347547472311068	0.028294009617514604	0.762103825136612	0.01575868080719141	2.48113463825392	2.415710459509614	31.0	28.0	67.23	61.07	71.42857142857143	75.49857549857549	0.25	0.039473684210526314
119	random	608	152	0.34212287933221974	6	0.7249060210096974	65.46710526315789	58.92763157894737	6.539473684210526	45.17763157894737	91.20394736842104	89.38157894736841	0.030745647947218603	0.05174552819491362	0.020292582248389722	0.07811502913303697	0.5129781420765027	0.021949347736221408	0.509153005464481	0.033688258677636404	0.03627697418226207	0.07204804168172069	0.5128688524590165	0.025583591244033768	2.4717208962267154	2.4664429889957074	30.0	31.0	65.37	67.23	72.29965156794425	71.42857142857143	0.20888157894736842	0.20394736842105263
119	temporal	608	152	0.13957619577725505	6	0.6122395495916809	52.881578947368425	66.96052631578948	-14.078947368421053	47.06578947368421	83.38815789473685	91.07236842105263	0.6017368073429077	0.08133269968384861	0.020237751366627654	0.08073757952576763	0.7715573770491803	0.04690811248972803	0.5080327868852459	0.03449191409181088	0.5344719472976236	0.06728864053214176	0.7349180327868853	0.03544986942934005	2.448885207775353	2.579013569603351	30.0	33.0	65.37	67.23	74.07407407407408	66.66666666666667	0.1924342105263158	0.26973684210526316
119	SIMPD	608	152	0.10195186838429829	6	0.6900442611857747	55.276315789473685	70.83552631578948	-15.55921052631579	39.25	80.13157894736842	96.10526315789474	0.7639172450297173	0.04445495252700047	0.018437835641252988	0.060286603142167605	0.8719672131147542	0.03389150158640692	0.5070765027322405	0.025687259858925983	0.7196143728322444	0.05730859193790372	0.860464480874317	0.03379662145431901	2.4527423574460148	2.501245226000127	30.0	31.0	64.37	68.61	74.07407407407408	64.51612903225806	0.19407894736842105	0.2631578947368421
107	neighbor	1035	259	0.04499037743711477	8	0.8584224729610469	26.166023166023166	35.7915057915058	-9.625482625482626	3.0077220077220077	100.62162162162161	100.5984555984556	0.8324662607563653	0.042940256356977985	0.027618068811739303	0.0583027742143797	0.8941982534373839	0.029243289178075255	0.5112969156447418	0.02429781309563693	0.46867218572482694	0.07249997988240679	0.6838721664808622	0.034951786089040045	2.983653069479514	2.896982005407411	29.0	28.0	84.04	83.47	38.46153846153846	43.47826086956522	0.2647342995169082	0.1969111969111969
107	random	1035	259	0.28050023634791943	8	0.849174162057138	63.39382239382239	56.75289575289575	6.64092664092664	17.19305019305019	94.3938223938224	94.16988416988417	-0.011599634567916994	0.05161488837112339	0.012619990108471646	0.054574161336979364	0.4953920475659606	0.021796986347472305	0.5054951690821256	0.022412015286042898	0.017268639047552194	0.03399436360369893	0.5065914158305462	0.012797560393674934	2.9962299543362825	2.924428228489276	29.0	28.0	84.04	84.07999999999998	38.46153846153846	40.0	0.2560386473429952	0.23166023166023167
107	temporal	1035	259	0.24096820100823668	8	0.85517674158634	55.030888030888036	67.55212355212356	-12.521235521235521	16.355212355212352	86.4942084942085	95.3088803088803	0.6871711078084691	0.0555050056543416	0.031357892800010945	0.05457624264715986	0.8150733927907842	0.02880823085214313	0.5125139353400223	0.021665499799982977	0.6456334440727434	0.07508325294419459	0.7857627276105535	0.042494858922306304	2.987992209751006	2.9324243589501755	29.0	28.0	84.07999999999998	84.04	38.46153846153846	41.666666666666664	0.2811594202898551	0.13127413127413126
107	SIMPD	1036	258	0.48635609804273444	8	0.8466906364692582	56.90697674418604	76.20155038759691	-19.29457364341085	10.751937984496124	53.02325581395349	98.93798449612403	0.9364417210254917	0.03138082021134829	0.02784284879978094	0.0694808077678738	0.9768766257896692	0.014323737055656236	0.5115338164251209	0.029317893660622325	0.9069239249063601	0.04979712906816484	0.9737133036046078	0.015341599871682399	2.967140317807903	3.0018278641073772	29.0	28.0	81.03500000000001	87.7	41.666666666666664	35.714285714285715	0.29343629343629346	0.08139534883720931
121	neighbor	2060	516	0.09743384605241479	8	0.9402715441169819	33.32751937984496	43.281007751937985	-9.953488372093023	2.2713178294573644	100.40310077519379	100.5794573643411	0.7685794588529212	0.03692503309157972	-0.010086999868462765	0.03175112320062522	0.8650814546651308	0.02033762000149068	0.4955452643456592	0.013834870058390732	0.5150346162201266	0.041514756217848406	0.7086344295822655	0.020648190331823704	2.6855481418987157	2.4389766921275076	29.0	25.0	81.45500000000001	69.735	52.63157894736842	58.8235294117647	0.2504854368932039	0.011627906976744186
121	random	2060	516	0.369436582715692	9	0.9443167696486824	63.75	55.62015503875969	8.129844961240309	7.629844961240309	98.5813953488372	98.5	-0.05076130354721068	0.03913834284146976	0.04885197000607007	0.04159242014308666	0.4779578739509627	0.016969746926382378	0.5202802134511859	0.01696202333301754	-0.025040568350534854	0.021601234433278185	0.49108112555537276	0.007695464356222786	2.6484334564864938	2.631531592497308	28.0	28.0	79.9	80.185	52.63157894736842	54.8048048048048	0.20436893203883494	0.19573643410852712
121	temporal	2060	516	0.16383676738781744	9	0.9460997383402293	51.43023255813954	73.10465116279069	-21.674418604651166	5.236434108527132	91.76937984496124	99.58720930232559	0.8603786781795554	0.01624584762796299	-0.0224975014294862	0.04194187411805774	0.9117868309081079	0.013669144864670534	0.4902019323444368	0.01825217795315726	0.8250460689845337	0.034591306744166626	0.8924962975152214	0.019693632901832184	2.5868206208505358	2.8112012670566804	28.0	30.0	78.01	88.72999999999999	52.63157894736842	54.054054054054056	0.12669902912621359	0.5058139534883721
121	SIMPD	2061	515	0.10136040319727875	8	0.9064029079997354	49.33592233009709	73.49514563106796	-24.159223300970872	5.679611650485437	91.76699029126213	99.64466019417476	0.8828698436122435	0.01415645043103975	-0.015824958394463406	0.0363141348763523	0.9323009473659465	0.010620398798079977	0.49311572909565343	0.01580115531868842	0.9200091432181777	0.021635452907339654	0.9634935000822773	0.011400707897654652	2.566056516490688	2.8776238950580666	27.0	31.0	77.24	89.13000000000001	64.51612903225806	30.303030303030305	0.15089762251334304	0.4097087378640777
14	neighbor	1108	277	0.10319637593831536	7	0.8032977863633716	39.04693140794224	57.6389891696751	-18.592057761732853	10.018050541516246	99.25631768953069	99.51263537906136	0.8167908344736636	0.03421129748172382	-0.021100611598197316	0.034364141655122124	0.8900900900900901	0.021105303098941552	0.49098280098280095	0.014843300250897857	0.6475145322823292	0.04034550481984657	0.7736691236691235	0.02726725442083568	2.834578220987229	2.64511029191541	31.0	25.0	78.00999999999999	79.42000000000002	32.25806451612903	41.666666666666664	0.32581227436823107	0.11191335740072202
14	random	1108	277	0.25117205422290534	7	0.7427102185829548	70.21660649819495	62.021660649819495	8.194945848375452	32.70397111913357	83.45848375451263	83.61371841155234	-0.018625687580858086	0.047205441189390705	-0.03071237321296145	0.0435636655131782	0.4921253071253071	0.019772620731094183	0.4875470925470925	0.017534618658659802	0.028104893903220463	0.028879971847343665	0.5102211302211301	0.010367628466454261	2.799955930331679	2.813701063052596	30.0	30.0	78.71000000000001	76.96	33.333333333333336	33.333333333333336	0.2833935018050541	0.2815884476534296
14	temporal	1108	277	0.07934417961835187	7	0.7453683924586583	66.2346570397112	79.65342960288808	-13.418772563176894	42.92779783393501	40.90613718411552	76.66425992779784	0.7888524361475938	0.02075629657144924	-0.04886022650697143	0.0422841735020728	0.8833251433251433	0.013815536413664939	0.4796314496314496	0.01805604467656947	0.7397543620390625	0.03687223252571032	0.8494553644553646	0.02670722020128701	2.7520677186819436	3.07047165268557	29.0	33.0	76.38000000000001	81.87	34.48275862068966	30.303030303030305	0.24187725631768953	0.44765342960288806
14	SIMPD	1108	277	0.13492259516370592	7	0.7644322162825445	63.1985559566787	74.52346570397111	-11.324909747292418	35.94223826714802	66.45126353790614	81.69314079422384	0.5961525432993501	0.056413668157864985	-0.018662008789480756	0.04637147748471036	0.7804791154791154	0.031966458358714436	0.4921416871416871	0.019704293795305743	0.6281451092744654	0.03211106335144993	0.8283742833742835	0.02012054707208896	2.813353238952555	2.737680729570771	30.0	30.0	79.39500000000001	72.64	33.333333333333336	33.333333333333336	0.25541516245487367	0.3935018050541516
112	neighbor	2037	510	0.2502098352766617	10	0.9156085618933272	45.33333333333333	62.192156862745094	-16.85882352941176	5.966666666666667	99.35882352941177	99.8235294117647	0.7552279499001403	0.03273781187080545	-0.00595416788856209	0.05987654247289027	0.8594362745098039	0.023342612774205258	0.4979166666666666	0.025329729168282925	0.6752338097759749	0.04947502398876575	0.7959558823529412	0.02866311277627351	2.8664776717129374	2.7509822239677293	32.0	27.0	89.66000000000001	79.38000000000001	58.8235294117647	54.054054054054056	0.31026018654884635	0.09411764705882353
112	random	2037	510	0.27394645085539765	9	0.9088201447708473	70.52941176470588	64.48627450980392	6.043137254901961	12.423529411764708	95.66274509803922	95.65490196078431	-0.011394867399198238	0.03947677727537144	-0.010802775890152693	0.025992871027603434	0.4950980392156863	0.016767285663222612	0.49546568627450976	0.011016468440180918	0.00850812505875408	0.02633421164575692	0.5031862745098039	0.009668177903586279	2.851235359779391	2.8605023170265316	31.0	31.0	87.19	89.46000000000001	58.8235294117647	58.8235294117647	0.2690230731467845	0.25882352941176473
112	temporal	2037	510	0.12074236713122691	9	0.9042762239686462	57.23725490196078	73.73529411764706	-16.498039215686273	9.498039215686275	78.85686274509804	98.02941176470588	0.8582144248367488	0.019673680136016843	0.019427973375110697	0.02637647356614203	0.9214460784313726	0.013215421718711201	0.5082107843137254	0.01111148656132295	0.8515165396277882	0.024236001954854883	0.9134803921568629	0.015406122676291895	2.8305374899734534	2.9085457213695998	30.0	33.5	87.24000000000001	89.66	62.5	38.46153846153846	0.19636720667648502	0.5490196078431373
112	SIMPD	2038	509	0.2186005588158012	9	0.9050780919225767	62.50294695481336	72.52259332023576	-10.019646365422396	6.371316306483301	65.25147347740668	98.88998035363457	0.8213381531918049	0.02483004528654145	-0.0022283287259078797	0.053518912729019125	0.9082107843137255	0.012928195546941681	0.49950980392156863	0.022855967111519156	0.8240839771019062	0.02365497841602628	0.9186274509803922	0.0110048746669822	2.840728754004396	2.888193308756291	30.5	33.0	88.11000000000001	85.48	62.5	38.46153846153846	0.2168792934249264	0.4675834970530452
32	neighbor	756	189	0.26565781536453015	7	0.8309881795386974	40.3068783068783	61.58730158730158	-21.280423280423282	16.3968253968254	97.97883597883597	98.88888888888889	0.7743635169696177	0.06832998213848551	0.05534356910295777	0.06465041970743637	0.8703032415475775	0.042035144219977456	0.5230219588706867	0.02784855239870277	0.5925126554464601	0.07041241523954885	0.7496253049843151	0.04007202102130769	2.9101520022047316	2.7001406841670743	38.0	34.0	107.97	92.34	63.829787234042556	60.60606060606061	0.44312169312169314	0.20634920634920634
32	random	756	189	0.34390363836904075	7	0.8437330517595224	74.29629629629629	66.35449735449735	7.941798941798942	32.14285714285714	85.7037037037037	88.14285714285714	-0.004879833225242447	0.06118797124870132	0.0020759826051480077	0.04575767575595435	0.4976908330428721	0.025327072834705797	0.5012896479609619	0.01913042815230366	-0.010652870908532364	0.054939185651688364	0.4964796096200767	0.021264127713428796	2.8896140290063226	2.93819288882157	37.0	37.0	104.89	106.19999999999999	62.5	65.21739130434783	0.3941798941798942	0.4021164021164021
32	temporal	756	189	0.037799882400685623	7	0.8653125306958763	45.62962962962963	72.43915343915344	-26.809523809523807	12.253968253968255	65.26455026455027	98.64021164021165	0.9464760485391619	0.021529876736410308	0.011935553012962452	0.08045843866294972	0.9687260369466714	0.019517885509032443	0.5039125130707564	0.034023523331410885	0.9402522754310713	0.021411430503364928	0.9674015336354129	0.01698346615152568	2.8439430949338282	2.9836115393030926	37.0	35.0	107.97	100.43	65.21739130434783	58.8235294117647	0.2698412698412698	0.8994708994708994
32	SIMPD	756	189	0.18807112089102332	7	0.8765015308349341	64.14814814814815	73.79365079365078	-9.645502645502644	21.396825396825392	60.91534391534391	96.23280423280423	0.751766821932383	0.04000592534516657	0.03794418321863956	0.05386240810410165	0.8702509585221332	0.028815067975554016	0.5157459044963402	0.02163876073965149	0.7701472520746236	0.05244790710249177	0.8840623910770304	0.03178356577361833	2.926971646671494	2.858163710722378	37.0	36.0	107.12499999999999	103.95	64.51612903225806	60.60606060606061	0.29365079365079366	0.8042328042328042
27	neighbor	413	104	0.1091437904310151	5	0.4407720333592293	36.019230769230774	51.730769230769226	-15.711538461538463	8.942307692307692	97.92307692307692	98.51923076923077	0.925768314969609	0.06684740635623244	-0.020009356029211202	0.06415637362311886	0.9606425702811243	0.04762143231349953	0.4923121055651175	0.026369381521134955	0.7743984585433787	0.07375795157453692	0.8588353413654619	0.04834423681624813	3.200069828427506	2.9213007067020085	35.0	30.0	145.17000000000002	90.84	0.0	40.0	0.3704600484261501	0.19230769230769232
27	random	413	104	0.045101071950969324	5	0.45178418039568813	70.53846153846153	64.09615384615384	6.442307692307693	55.45192307692307	69.60576923076923	71.49038461538461	0.005521262561962781	0.09021519678721754	-0.0037892800810109596	0.06403587149618907	0.5011761331038439	0.03676543562944026	0.4975043029259896	0.028219103481963864	-0.006472883721067269	0.06540377021111714	0.4972461273666092	0.02451995022686051	3.130709086078846	3.0916994903641406	35.0	34.0	140.87	135.94	0.0	0.0	0.3486682808716707	0.27884615384615385
27	temporal	413	104	0.017593393735987284	5	0.4897510592744946	50.894230769230774	80.24038461538461	-29.346153846153847	67.76923076923077	5.596153846153847	84.42307692307693	0.9969626168224298	0.009112149532710289	-0.009407975221847243	0.054118632180300115	0.9976190476190476	0.007142857142857151	0.49520940906483074	0.023546106587683798	0.988269615107914	0.019301718225313572	0.9958118187033851	0.007569236980136325	3.0755775218249184	3.216892589188984	35.0	35.5	135.94	148.62	24.390243902439025	0.0	0.3341404358353511	0.33653846153846156
27	SIMPD	414	103	0.023912343601411562	5	0.4665576918544666	63.85436893203884	75.12621359223301	-11.271844660194173	69.10679611650488	42.54368932038835	69.40776699029126	0.7512518703724675	0.07098133964943536	0.023836047034111917	0.07089145373151898	0.856368330464716	0.03763141603318804	0.5101262191623637	0.02940746930795508	0.6437581268213027	0.1029456156371456	0.8162937464142284	0.06002367719338109	3.120894206878604	3.130709086078846	34.0	36.0	137.155	145.17	0.0	28.571428571428573	0.3357487922705314	0.3300970873786408
118	neighbor	682	171	0.15285792115633473	2	0.21929730813217538	45.58479532163743	60.327485380116954	-14.742690058479532	67.33333333333333	89.37426900584795	82.90643274853801	0.8426113428928226	0.04167586978396098	0.007960821754517077	0.0596841503589759	0.9048411335337054	0.029023246579000257	0.5040360669815371	0.025113727315570298	0.6483593938343464	0.07414969530373682	0.7779841133533705	0.03859262261441899	3.0263694882774783	2.4919476480833733	33.0	29.0	95.29499999999999	76.5	31.25	51.282051282051285	0.5454545454545454	0.1111111111111111
118	random	682	171	0.22017403369946767	2	0.2725736310282041	74.75438596491227	69.70760233918128	5.046783625730994	86.953216374269	51.058479532163744	47.005847953216374	-0.02024576916679116	0.06864789389313487	-0.04880931846112252	0.05011595988426886	0.491562902533276	0.029368686583014416	0.4798196650923143	0.021211482824454266	-0.019186525211549232	0.02389804689796152	0.49252898239587817	0.00914857925708161	2.940920481814227	2.8978712376601816	32.0	32.0	93.37	94.14000000000001	31.25	31.25	0.46774193548387094	0.42105263157894735
118	temporal	682	171	0.09365401708944299	2	0.2725736310282041	73.91812865497076	78.84795321637426	-4.9298245614035086	89.64912280701753	26.292397660818715	46.83625730994152	0.6457918581324342	0.07259251369624722	0.0013543845301007829	0.057631772565778776	0.8005259768140833	0.033733987437547186	0.500354229282954	0.02320310744565041	0.523308573181624	0.057846979066595416	0.7284564190639761	0.02905307802007134	2.8259424891542713	3.222507890238373	32.0	33.0	90.27000000000001	103.37	31.25	30.303030303030305	0.41055718475073316	0.6491228070175439
118	SIMPD	683	170	0.06523215603583146	2	0.05204608477482437	71.86470588235294	82.82941176470588	-10.96470588235294	92.60588235294118	16.147058823529413	39.88235294117647	0.6665776234893641	0.06823272789878199	-0.04185084141877308	0.05066594848302785	0.8277908973808502	0.03998084532664977	0.4820201803349077	0.02146625418227165	0.5346629278329694	0.07184572228658219	0.7901889222842422	0.03308335578267407	2.997866200684724	2.775414118455976	32.0	33.0	94.92	87.58	31.25	31.25	0.47291361639824303	0.4
90	neighbor	429	108	-0.019618166985490987	7	0.7011398894709502	29.657407407407405	51.0	-21.34259259259259	11.02777777777778	98.81481481481481	98.87037037037037	0.8764156884000217	0.05766825089934194	0.00748646772311371	0.08999923863386917	0.9186575052854122	0.03515371362918539	0.5029598308668076	0.03510341480114124	0.6510709576702461	0.07976192617134084	0.7749471458773783	0.04268493183672957	2.9070811075156247	2.824981783351909	31.0	28.0	99.14999999999999	71.57000000000001	29.41176470588235	52.63157894736842	0.25874125874125875	0.05555555555555555
90	random	429	108	0.22849249629263194	7	0.7013280085061799	70.07407407407408	60.833333333333336	9.24074074074074	33.01851851851852	85.2962962962963	85.93518518518519	-0.03131575324600274	0.05364242782159098	-0.058905556090686685	0.041907249256304055	0.4880549682875263	0.020818352612462634	0.476585623678647	0.016120160811440746	-0.040751740464932205	0.06412820933664161	0.485200845665962	0.023772606917599397	2.897343874866694	2.8949862700776823	30.0	30.0	92.66999999999999	95.05	32.25806451612903	31.25	0.22144522144522144	0.2037037037037037
90	temporal	429	108	0.15712678069166586	7	0.7414301785408258	62.62037037037037	73.17592592592592	-10.555555555555554	19.0	58.62962962962963	93.37962962962963	0.7022605328316427	0.07252517692182286	0.031247982692018016	0.07406473944693345	0.8448731501057083	0.05253670543263235	0.5120507399577165	0.030286657490754657	0.7901723313918808	0.05834319652022266	0.9056553911205073	0.039229902156316034	2.9342365065874425	2.733575614252741	33.0	27.0	95.47	83.78	30.303030303030305	35.714285714285715	0.1282051282051282	0.5740740740740741
90	SIMPD	430	107	0.04072630672066199	7	0.6351393540609789	60.06542056074767	71.33644859813083	-11.271028037383177	20.785046728971963	60.71028037383178	92.0	0.759822049366516	0.0448370999417879	0.0024067585340350915	0.08463021138792488	0.8666490486257926	0.0312671784553793	0.5015327695560254	0.03666068779518721	0.7664773811215949	0.04383391822128842	0.8695031712473573	0.023209460338552753	2.8560157164634754	3.0564283189870114	30.0	30.0	92.66999999999999	105.45	34.48275862068966	25.0	0.2627906976744186	0.037383177570093455
123	neighbor	818	205	0.03670530341622532	8	0.919936154834132	40.912195121951214	57.84390243902439	-16.93170731707317	8.609756097560975	99.11219512195122	99.4390243902439	0.7206698863608516	0.05030492092946123	-0.0035212889827904935	0.0545761716461735	0.8420731707317074	0.033475554222709286	0.4984756097560976	0.023268807198892925	0.5642673009078226	0.0528574200521201	0.7314024390243903	0.029573170731707323	2.588910688740807	2.58404932752034	29.0	27.0	95.13	92.58000000000001	35.714285714285715	40.0	0.6931540342298288	0.34146341463414637
123	random	818	205	0.21058217025776982	8	0.9260229180161876	67.93170731707318	61.81463414634146	6.117073170731707	20.434146341463414	92.79512195121951	92.62439024390244	-0.03765641762776224	0.05686477961768947	-0.03298211127787556	0.043337375173093065	0.48445121951219516	0.02347560975609757	0.48597560975609755	0.018149848861142955	-0.04099964727110926	0.05153106353977937	0.4847560975609756	0.018694767947263283	2.588910688740807	2.578799332973027	28.0	29.0	94.46000000000001	99.82000000000001	35.714285714285715	37.03703703703704	0.6149144254278729	0.6536585365853659
123	temporal	818	205	0.014648097009099942	8	0.8735854843207659	57.53170731707317	73.85853658536585	-16.326829268292684	15.014634146341466	83.1219512195122	95.60487804878049	0.8404555706431424	0.04098929149504384	0.012537006976869648	0.06827264768946842	0.9112804878048781	0.0286471824939619	0.5054878048780488	0.028528506256803872	0.826870240743508	0.036724271624805516	0.9091463414634147	0.02719402819631436	2.568403521259202	2.681242909298028	28.0	32.0	92.75	109.57999999999998	38.46153846153846	27.027027027027028	0.5953545232273839	0.7317073170731707
123	SIMPD	819	204	0.1319888096100936	8	0.9228615586726828	64.15686274509804	71.58333333333334	-7.426470588235294	13.279411764705882	77.89705882352942	96.58333333333333	0.6409563947262749	0.05964291345605206	-0.0442705215470381	0.04439890303716423	0.8036585365853657	0.025587969827264977	0.48170731707317077	0.01819077303680037	0.6870882462570567	0.06879696812579382	0.833841463414634	0.03247344817550024	2.5957039520783116	2.5641453591765	28.0	31.0	93.47	109.965	38.46153846153846	29.41176470588235	0.5946275946275946	0.7352941176470589
18	neighbor	824	207	0.3158976594606404	11	0.9461854548330543	45.59903381642512	61.772946859903385	-16.173913043478258	10.859903381642512	99.0048309178744	99.83091787439614	0.7137764281694532	0.04889386387482755	-0.0061963582260076925	0.04819706806198326	0.8318831168831169	0.03310104167982255	0.4974891774891774	0.019806129185727186	0.49598518117793217	0.09259914167316674	0.7001731601731602	0.04311031956857718	2.5592017989268205	2.577776775431893	32.0	29.0	75.11	75.45	68.96551724137932	74.07407407407408	0.2912621359223301	0.06763285024154589
18	random	824	207	0.5742650190835378	11	0.9277997640008959	70.28985507246377	61.690821256038646	8.599033816425122	16.898550724637683	95.71014492753623	95.57487922705315	0.04875620164646457	0.06818628937557832	-0.00289436690706113	0.039659316844463256	0.521926406926407	0.03228346815203744	0.4987012987012987	0.01624732478523348	0.10058184545093729	0.05402841443857849	0.5395887445887447	0.021327860323565567	2.558753788358879	2.570922752742895	31.0	32.0	75.11	75.43	71.42857142857143	71.42857142857143	0.24393203883495146	0.2560386473429952
18	temporal	824	207	0.13061809225214438	11	0.912540211497037	58.425120772946855	81.32850241545893	-22.90338164251208	13.420289855072467	73.72946859903382	97.19806763285024	0.916737117880356	0.02822117746377998	0.010328515884942102	0.07826758431135604	0.95995670995671	0.014976102725845644	0.5040476190476191	0.03269989721772089	0.8518444533313044	0.04722891718981626	0.9297619047619048	0.025774895046728905	2.491218335034863	2.7340912522637737	31.0	34.0	75.43	70.98	74.07407407407408	58.8235294117647	0.10436893203883495	0.8115942028985508
18	SIMPD	825	206	0.21599183125787233	11	0.9392818332135364	63.640776699029125	80.96116504854368	-17.32038834951456	11.859223300970875	52.42718446601942	98.25728155339806	0.8199119495077636	0.027246119796761295	-0.018500654549490004	0.0706436105351987	0.9219291801351748	0.014550219852634588	0.49278577725536293	0.029696106639566122	0.7764017568303044	0.04037180933014918	0.9141419335880105	0.022128238186964425	2.5185497428165515	2.647374430568923	31.0	34.0	75.43	68.01	76.92307692307692	58.8235294117647	0.10787878787878788	0.8009708737864077
136	neighbor	539	135	0.08997961521354514	8	0.9176943514287409	26.266666666666666	54.77777777777777	-28.511111111111113	2.6296296296296298	99.4962962962963	100.7037037037037	0.8846264551038294	0.041974012116252346	0.00698331161212592	0.059431300862495734	0.9277777777777777	0.026041409463750394	0.5032407407407408	0.023791972513943688	0.7645547966756983	0.042535477904427375	0.8439814814814814	0.02884151505031948	2.583962774638181	2.5871474796200715	30.0	27.0	78.67	81.14999999999999	73.17073170731707	52.63157894736842	0.3358070500927644	0.0962962962962963
136	random	539	135	0.190243997205307	8	0.8805021416134827	62.22962962962963	55.74814814814815	6.481481481481482	14.488888888888889	94.25925925925925	93.91111111111113	0.007583952056003984	0.046667313873252333	0.007002532337300171	0.05362772468414562	0.5027777777777779	0.019333900942426933	0.5032407407407408	0.022207749917058255	0.033536696729974044	0.07567722376608202	0.5115740740740741	0.026935533718127527	2.5792696980345067	2.5969127121415667	29.0	29.0	78.67	81.91000000000001	68.96551724137932	71.42857142857143	0.2894248608534323	0.2814814814814815
136	temporal	539	135	0.15056476925707768	8	0.9424357424154565	54.355555555555554	75.82222222222222	-21.466666666666665	6.948148148148149	73.09629629629629	98.34814814814814	0.7435473121162322	0.08188569017459302	0.03389444135578971	0.054339983401865154	0.8481481481481481	0.04458888565864631	0.513425925925926	0.02156135374480557	0.751481122134747	0.05108014593240898	0.8703703703703705	0.02691563306249746	2.583112229024662	2.5989710695052413	30.0	27.0	84.46000000000001	70.28999999999999	66.66666666666667	80.0	0.23562152133580705	0.4962962962962963
136	SIMPD	540	134	0.08755554779176611	8	0.9420070781739688	53.0	76.61940298507463	-23.61940298507463	9.701492537313433	53.79850746268657	98.0	0.9173575625566667	0.03951955505538803	-0.0077768617114377546	0.06341793307988262	0.9583333333333334	0.016433554953054468	0.49629629629629635	0.024827940144059122	0.8932943671174426	0.06017161113069369	0.9532407407407406	0.02909308767289808	2.512838909001278	2.7391415092032387	29.0	30.0	76.86	88.99000000000001	76.92307692307692	64.51612903225806	0.2574074074074074	0.41044776119402987
124	neighbor	340	86	0.02646408082648838	4	0.525909044377281	43.627906976744185	61.68604651162791	-18.058139534883722	57.08139534883723	92.51162790697674	93.2906976744186	0.8311504342673393	0.07858028998081253	-0.02723722550976675	0.10542896957754132	0.897911338448423	0.05616878180578746	0.488235294117647	0.041807230800560966	0.6861073577305983	0.08376404078418767	0.8060102301790281	0.052350056345316504	3.4154168355767114	3.2482178170021427	31.0	30.0	87.46000000000001	70.57	60.60606060606061	58.8235294117647	0.40294117647058825	0.06976744186046512
124	random	340	86	0.07928855564443381	4	0.5750091169426919	71.26744186046511	65.8953488372093	5.372093023255815	83.1046511627907	66.46511627906978	67.04651162790698	-0.008662776220356539	0.0536790419069995	0.007881386678246605	0.06441680025589422	0.4956095481670929	0.020362484363789565	0.5028132992327367	0.025584113337225087	-0.055529074389481556	0.04232551191844838	0.4791986359761296	0.01546768449343518	3.4032103294519467	3.3903912020768896	31.0	31.0	84.92500000000001	87.46000000000001	60.60606060606061	58.8235294117647	0.34411764705882353	0.3023255813953488
124	temporal	340	86	0.029054299124326475	4	0.5147121292556588	75.3953488372093	77.5	-2.104651162790698	90.46511627906976	23.19767441860465	58.86046511627907	0.7088509155818474	0.08934062684355412	-0.057714329130359676	0.09075805259698383	0.8348252344416027	0.047420160530847376	0.47574595055413466	0.038985410306007454	0.4350850198953588	0.13439827717882583	0.6810741687979539	0.06878923811088208	3.3688302845437263	3.5588602125929225	31.0	36.0	81.67	103.47	62.5	54.054054054054056	0.37941176470588234	0.16279069767441862
124	SIMPD	341	85	0.04410472602768098	4	0.5291993050262777	64.81176470588235	74.34117647058824	-9.529411764705884	82.94117647058825	73.2235294117647	83.85882352941178	0.6525321408368422	0.07324374169631609	-0.06059730924518232	0.06449387506819247	0.8002557544757034	0.049467981648793534	0.4764279624893435	0.025206957510443006	0.6234132834733168	0.06839186756221016	0.7997016197783462	0.0333258375543842	3.3891011140931706	3.481665377917274	30.0	33.0	87.46000000000001	81.83	60.60606060606061	60.60606060606061	0.2991202346041056	0.4823529411764706
33	neighbor	1892	473	0.07277027946770051	13	0.9602051964297981	39.41014799154334	50.042283298097246	-10.632135306553913	2.6236786469344606	100.1754756871036	100.35517970401692	0.6606507267644754	0.03481684303423445	0.012639914460707025	0.03546143456560593	0.8012308549150655	0.020433595290204682	0.5054636591478696	0.015281370281790172	0.45818009505845697	0.04419034992538099	0.6780019493177387	0.019237680386666334	2.841998879813154	2.6608334792675414	29.0	28.0	69.975	74.77	35.714285714285715	38.46153846153846	0.3562367864693446	0.2536997885835095
33	random	1892	473	0.21415072405957425	13	0.9458681570762796	66.09513742071881	59.34038054968288	6.754756871035941	6.14799154334038	98.28118393234672	98.14587737843553	0.045369351261058365	0.026290824721628258	-0.009441792346663647	0.03686204920958537	0.5193024227234754	0.01112936799958198	0.4961250348092453	0.015586263877302765	0.017223137472956694	0.039415112917673197	0.5061626287942078	0.014631795812222475	2.798889707114469	2.8454745499587606	28.0	28.0	70.9	73.83	35.714285714285715	37.03703703703704	0.34249471458773784	0.3086680761099366
33	temporal	1892	473	0.023121715029832325	13	0.9574777326314611	35.64904862579281	73.97040169133193	-38.321353065539114	3.617336152219873	90.53699788583509	99.53488372093022	0.8696113574640301	0.02055546183473004	-0.01990781172097118	0.01848490459698258	0.9240336953494847	0.011803135333636808	0.4912280701754385	0.008017194775443996	0.8873636418303613	0.022409754048243583	0.933777499303815	0.014283710340436228	2.745549288318667	3.1385466598951925	28.0	29.0	72.045	69.48	37.03703703703704	35.714285714285715	0.37790697674418605	0.16701902748414377
33	SIMPD	1892	473	0.2407363192244948	13	0.9324144245015235	55.25158562367865	69.86257928118393	-14.610993657505285	3.3551797040169133	94.09725158562367	99.79281183932346	0.7751945359600422	0.01940546496398427	-0.011693331217541103	0.026274921601593792	0.8758326371484266	0.011911490686256904	0.4950863269284322	0.011071528097887176	0.8214961648220129	0.02558358721164848	0.9041325536062379	0.019560231768067628	2.76823024822019	2.9586984830812355	28.0	29.0	69.785	77.47	37.03703703703704	35.714285714285715	0.37103594080338265	0.1945031712473573
65	neighbor	2146	537	0.09418460026595266	10	0.9488822445211607	40.81750465549348	48.41713221601489	-7.599627560521416	4.776536312849162	100.13594040968343	100.21973929236499	0.6370753110689954	0.03390115422941491	-0.017789475271186406	0.04361462396029949	0.78910019560965	0.017821854073716024	0.4923668767659205	0.018902734521352205	0.3957046694391436	0.023351322331374266	0.6492034340360792	0.010607213886654207	2.6644968882573554	2.611579710620884	28.0	26.0	70.67	69.04	45.45454545454545	50.0	0.12301957129543337	0.0856610800744879
65	random	2146	537	0.15061245620903724	10	0.9462352211336134	64.14152700186219	56.919925512104285	7.221601489757915	9.482309124767225	98.35754189944134	98.21042830540037	-0.033482513277665604	0.02530548762667284	-0.008428360953619573	0.04248986590808321	0.4858183003694849	0.010692245179998696	0.49633123234079546	0.018542782463340755	-0.004735111069291242	0.02190029393065821	0.49816670289067594	0.008212965773232125	2.657064579794448	2.6299118146288887	28.0	27.0	70.59	69.26	47.61904761904762	45.45454545454545	0.11323392357875116	0.12476722532588454
65	temporal	2146	537	0.059454988184628944	10	0.9453612307302186	43.04655493482309	64.81005586592178	-21.763500931098697	6.014897579143389	95.39106145251397	100.03538175046555	0.8642615463094746	0.027535888979676786	0.019825992288881912	0.050461602541892275	0.9283264507715716	0.019262531351790284	0.5083579656596393	0.021799601440190247	0.8729333623532696	0.02494697228144721	0.9321767007172355	0.01838106540241237	2.697690103199803	2.3907212019496598	29.0	23.0	71.53	58.120000000000005	43.47826086956522	55.55555555555556	0.08713886300093196	0.22905027932960895
65	SIMPD	2147	536	-0.007944223369684603	10	0.9448088329228976	42.208955223880594	71.38432835820896	-29.17537313432836	3.125	86.76492537313433	100.27238805970148	0.9348528559580942	0.0179145041944828	0.05994648691545233	0.024751742285169336	0.9656813736144315	0.01369862616200055	0.5256172571180178	0.010390758837407924	0.9341604723874004	0.008978995188056558	0.9760975874809823	0.006276767352784997	2.678324421057834	2.6113855156274948	27.0	30.0	68.01	80.47999999999999	50.0	38.46153846153846	0.09967396367023754	0.1791044776119403
64	neighbor	1009	253	0.1007943909727951	10	0.8659796490312218	45.988142292490124	59.059288537549406	-13.071146245059289	12.0	98.15415019762845	98.61660079051383	0.7152207352976314	0.03232239131398939	0.007566737241574128	0.046151195435422496	0.8348912832459717	0.019483620589816873	0.5031595806639488	0.018671737383647278	0.5395507876865886	0.06457997774225381	0.7244127353911861	0.030300962881469443	2.5735617681185268	2.452768631928466	31.0	27.0	80.9	67.35	33.333333333333336	47.61904761904762	0.18136769078295342	0.04743083003952569
64	random	1009	253	0.23441172075737246	10	0.8830991486782898	70.46245059288538	65.3913043478261	5.071146245059289	25.185770750988144	92.66798418972331	92.30830039525691	0.012017046773772766	0.03936022860643388	-0.019273483192412677	0.03366516171917047	0.5051009512715977	0.01638917338477073	0.4915356241506504	0.014600252513948121	0.025241021901768468	0.05367558635133253	0.5093234323432343	0.01907875050589784	2.554763703602397	2.569026340430499	30.0	30.0	77.15	78.86	35.714285714285715	37.03703703703704	0.1506442021803766	0.16996047430830039
64	temporal	1009	253	0.09256419724518443	10	0.8448729461884853	62.644268774703555	74.88537549407114	-12.24110671936759	29.43873517786561	71.2608695652174	91.87747035573122	0.7082899638006646	0.05235402009196492	-0.013744143103173479	0.044910749897921425	0.8373082896524945	0.033431974892140504	0.49434575810522235	0.018169069736382024	0.7314570473397193	0.05612361029428678	0.8456755969714619	0.03141781638557887	2.513443442098561	2.7197316300238032	30.0	31.0	75.0	86.28	47.61904761904762	0.0	0.12586719524281467	0.26877470355731226
64	SIMPD	1010	252	0.10046780953216708	10	0.8247781371458648	65.42857142857143	77.28571428571428	-11.857142857142858	28.551587301587304	65.92460317460318	92.49603174603175	0.7160511956584065	0.050741662311086254	-0.010072500557110897	0.03949792921104036	0.8539070083478937	0.024216910271246114	0.4957338380896913	0.01652021763654156	0.7130004549653778	0.034333140910785584	0.8697437390797903	0.02606719131501004	2.53429899344086	2.6084003827168925	30.0	31.0	76.87	80.725	43.47826086956522	0.0	0.11584158415841585	0.30952380952380953
92	neighbor	701	176	0.051580992554426004	10	0.8535054289433557	36.02840909090909	46.10795454545455	-10.079545454545453	5.653409090909091	100.04545454545455	100.19886363636363	0.7391205758543814	0.040271696480501204	-0.017656678820196735	0.04782027095586082	0.8461702127659574	0.023117541427695815	0.49258358662613977	0.021032019286575446	0.41377327801193015	0.05873968516159152	0.6607700101317123	0.026726135713852735	2.6797466718971936	2.663945076239857	29.0	27.0	78.43	87.155	38.46153846153846	40.0	0.1797432239657632	0.11363636363636363
92	random	701	176	0.2619089546516678	10	0.9203891984478806	65.4090909090909	59.477272727272734	5.931818181818182	15.454545454545453	93.66477272727272	94.0965909090909	0.022118840944093755	0.06618191453232715	-0.059762206582324895	0.048833966769819465	0.5093920972644377	0.028524361772896335	0.47471124620060784	0.021347313364178395	0.022599869138266615	0.05432141846029424	0.5084295845997975	0.020243191519764392	2.6838826051946647	2.654527102911172	28.0	28.0	79.62	79.495	38.46153846153846	38.46153846153846	0.16690442225392296	0.16477272727272727
92	temporal	701	176	0.042306166864527844	10	0.9516429443800372	56.52840909090909	69.57386363636364	-13.045454545454545	14.136363636363635	72.5625	95.6875	0.7387648517799281	0.08410495554468744	-0.05986749675706129	0.0547274197133412	0.8501114488348531	0.04511550787923805	0.4729888551165146	0.02607652382869794	0.7539204488849152	0.08002461960453087	0.8611854103343465	0.046698433488321506	2.6569765263273837	2.784773816052124	28.0	29.0	85.17	71.64500000000001	41.666666666666664	33.333333333333336	0.1754636233951498	0.13068181818181818
92	SIMPD	702	175	0.06711974588315267	10	0.8830034671037722	62.862857142857145	73.49714285714286	-10.634285714285713	12.879999999999999	45.73142857142858	96.51428571428572	0.7664850338472825	0.04348653347017831	-0.01981985243686162	0.08270790166342164	0.8837386018237083	0.03012767327149327	0.4911955420466059	0.03555438418534479	0.7313717745196313	0.04820201995918599	0.8945896656534955	0.01875446442786892	2.666930194233549	2.7242035684165007	28.0	29.0	85.55000000000001	64.86	41.666666666666664	34.48275862068966	0.1737891737891738	0.13714285714285715
41	neighbor	768	193	0.21787631578780542	8	0.7838551883045378	40.932642487046635	61.21761658031088	-20.28497409326425	14.1139896373057	97.70984455958549	99.15544041450778	0.8373199757346231	0.06399251137459645	-0.04073786338598705	0.034595864105725856	0.8999000999000998	0.037134356361959005	0.4836746586746587	0.01402255911165135	0.7593317360804261	0.061361049670690414	0.8441558441558442	0.03419748861262014	2.7263786281877733	2.6555932517276037	33.0	29.0	67.87	61.440000000000005	55.55555555555556	66.66666666666667	0.13020833333333334	0.046632124352331605
41	random	768	193	0.22464799840263772	8	0.7912856452952676	70.24352331606218	64.2279792746114	6.015544041450777	30.300518134715023	89.1139896373057	89.3678756476684	0.00257144512514611	0.06320094801924173	-0.013239803020080366	0.05334802124855106	0.5013153513153513	0.02519769204459475	0.4952297702297702	0.02110907766232336	0.011251952866368653	0.06868626184912427	0.5041791541791542	0.024844112439856424	2.7175239365174333	2.7064136112863633	32.0	32.0	67.87	66.92	57.142857142857146	57.142857142857146	0.11328125	0.11398963730569948
41	temporal	768	193	0.06929107961056766	8	0.7957847142183216	55.637305699481864	75.85492227979275	-20.21761658031088	29.46113989637306	67.6321243523316	95.51295336787564	0.8918784621518983	0.026484048425556697	0.00014734085413380392	0.0786636136068424	0.9447385947385948	0.018338948432877023	0.5003246753246753	0.03211762856880508	0.8898724819809635	0.029686381683612616	0.9415417915417915	0.018176328336534132	2.6588650548033597	2.9624826591414273	31.5	33.0	66.48	72.72	62.5	28.571428571428573	0.07552083333333333	0.26424870466321243
41	SIMPD	769	192	0.012507480172528992	8	0.7663051752431133	54.364583333333336	75.75520833333334	-21.390625	28.666666666666668	64.34895833333333	90.640625	0.87348339850498	0.018343491983499424	-0.001511890497607893	0.04855559188172342	0.9370129870129869	0.011874754055007921	0.4987012987012987	0.020206467340612426	0.8473820873178683	0.0313745557305499	0.9302114552114553	0.014523790054557686	2.6992301774092002	2.743513992797639	31.0	36.0	67.23	68.84	62.5	52.63157894736842	0.08972691807542263	0.20833333333333334
37	neighbor	268	67	0.031498707490826866	5	0.8098589712764812	39.61194029850746	62.43283582089552	-22.820895522388064	32.417910447761194	92.59701492537313	95.11940298507463	0.8003209818451331	0.07003562281930507	0.025790413917387966	0.07052222338502487	0.8684472934472935	0.045515049724932276	0.5124643874643875	0.03173514555372394	0.6697352326101038	0.08867264711788556	0.7807692307692308	0.048802221309421225	3.232187248938106	2.7443116844326365	37.0	34.0	92.58999999999999	85.25	26.31578947368421	55.55555555555556	0.458955223880597	0.2835820895522388
37	random	268	67	0.18243931771211122	5	0.7422637757928123	72.47761194029852	66.41791044776119	6.059701492537313	45.970149253731364	84.58208955223881	80.5223880597015	-0.05650212122724694	0.08855430502286109	0.0539251936516282	0.10607298877316744	0.47549857549857544	0.03743783791646513	0.521082621082621	0.04559984590837248	-0.001310493888139097	0.07427709985301685	0.4980769230769231	0.027241238749276062	3.209402848562196	3.1543618551147183	37.0	37.0	91.72999999999999	92.59	27.027027027027028	27.027027027027028	0.4141791044776119	0.4626865671641791
37	temporal	268	67	0.08049581233663324	5	0.7992583498816279	56.8955223880597	76.76119402985074	-19.865671641791046	45.98507462686567	47.850746268656714	89.73134328358209	0.8822325580472926	0.07484671164572519	-0.03390801331461339	0.088455396338563	0.931054131054131	0.043321943317470996	0.48632478632478626	0.033837231550103694	0.8540460536440999	0.07519817321611605	0.9333333333333333	0.0433364613169255	3.1730617907025858	3.2108910950919523	36.0	38.0	90.38000000000001	96.99999999999999	27.77777777777778	25.641025641025642	0.4664179104477612	0.2537313432835821
37	SIMPD	268	67	0.05661339296659737	5	0.8254814953531456	67.73134328358208	76.26865671641792	-8.537313432835822	46.8955223880597	63.417910447761194	87.53731343283583	0.6272635599041293	0.11877194918932973	0.13911956061051645	0.12314682924290858	0.7971509971509972	0.057624384059471366	0.5583333333333333	0.0525237937926774	0.5738155101995065	0.13606889229350533	0.791096866096866	0.07420480054610663	3.232187248938106	3.1293417922249223	36.0	38.0	90.54	95.31	27.77777777777778	26.31578947368421	0.4664179104477612	0.2537313432835821
116	neighbor	744	186	0.052282172163420196	6	0.8617843873389622	40.44086021505376	63.96236559139785	-23.521505376344088	15.645161290322582	97.08064516129032	97.96236559139786	0.8107012066959396	0.050522949140327254	0.01202745430585328	0.07489071888077377	0.877743515327408	0.03035114813133845	0.5054961001269727	0.032938724689565387	0.7186384632313215	0.04565460079420024	0.8098040994014148	0.027242238184291844	2.7080350235655306	2.632685726480572	35.0	32.0	85.61	93.76	60.60606060606061	58.8235294117647	0.39381720430107525	0.15053763440860216
116	random	744	186	0.13754139453359893	6	0.8962729902773086	71.9731182795699	65.65591397849462	6.317204301075268	33.564516129032256	85.62903225806451	86.11827956989248	0.011019371464940886	0.0577942233350741	-0.08926023338510665	0.030761494433905624	0.5040903319426808	0.024085500962222377	0.4629058588790132	0.013894005096046349	0.036436542073535305	0.06221490202685787	0.5140667513150736	0.02418161609451655	2.6961114034881755	2.7139586105162614	34.5	35.0	87.55000000000001	85.17	58.8235294117647	64.51612903225806	0.3400537634408602	0.3655913978494624
116	temporal	744	186	0.05757738368185938	6	0.8825624078832609	66.85483870967741	74.82258064516128	-7.967741935483872	34.67741935483871	75.48387096774195	86.90322580645162	0.7845961807417582	0.03390028066099698	0.014948180353205632	0.048933219352870705	0.8710230364592781	0.015823328495574447	0.5061218937057863	0.019554516011255935	0.697928314009689	0.05906994102741996	0.8207056049337929	0.02544382021402342	2.639368032348411	2.901981632891096	34.0	38.0	88.91	83.36500000000001	61.553030303030305	54.054054054054056	0.29838709677419356	0.532258064516129
116	SIMPD	744	186	0.026306403116027027	6	0.8717947623216514	64.55913978494624	78.21505376344086	-13.655913978494624	28.79032258064516	28.935483870967747	89.69354838709677	0.8413744932774174	0.03732750448932614	-0.032382687727904855	0.06558366024159565	0.9281697805187739	0.022011218414163848	0.4865953201523672	0.0286756803105497	0.8161478605478228	0.04904001304775896	0.9444948304008707	0.016185692148958302	2.7330977558520457	2.573143802635612	35.0	34.0	89.77	79.65	64.51612903225806	57.142857142857146	0.2956989247311828	0.543010752688172
50	neighbor	1060	266	0.10990268174008495	6	0.755248552408742	57.1578947368421	68.59398496240601	-11.436090225563909	34.05263157894737	92.75187969924812	90.74812030075188	0.7196584868989279	0.03507863913825469	-0.027614387565110688	0.04961194956949776	0.8389937106918237	0.01927340193920834	0.4884932234918947	0.020763098991207467	0.6007453685462995	0.04934809811797602	0.7613827619806891	0.02161806472594128	2.92777242477377	2.8110367325380414	32.0	31.0	95.85000000000001	95.20500000000001	34.48275862068966	40.0	0.6254716981132076	0.34962406015037595
50	random	1060	266	0.13908205974259316	6	0.6794681275882037	72.4172932330827	67.8609022556391	4.556390977443609	43.244360902255636	80.51503759398496	79.48496240601503	0.03281208466189249	0.06530326626181455	-0.015347560758721724	0.04861354595787492	0.512968376295509	0.02645624895799976	0.4934272300469484	0.020217321773772123	-0.010651861754244785	0.03544975345955447	0.4963548587120206	0.012799642508543502	2.898399608877945	2.9305235366207567	32.0	32.0	95.85000000000001	95.85	34.48275862068966	35.714285714285715	0.560377358490566	0.6090225563909775
50	temporal	1060	266	0.00026701915022775413	6	0.7279275282540202	58.10526315789473	76.07142857142857	-17.96616541353383	46.86842105263158	51.015037593984964	90.89473684210526	0.890949732913688	0.0257719606324054	0.0355396734305765	0.04277780115119548	0.934228009566835	0.01772642330956882	0.5146071396935069	0.01743676980568649	0.8817029341642508	0.03495528815710691	0.9316414208521572	0.022914566991177495	2.885296454625773	2.9391720230675284	31.0	35.0	94.62	101.29	37.03703703703704	31.25	0.5349056603773585	0.7105263157894737
50	SIMPD	1061	265	0.023316118496539612	6	0.752592696142203	64.77358490566039	76.86792452830188	-12.09433962264151	47.98490566037736	47.46415094339623	78.17358490566038	0.8193036658983959	0.02936695545396675	-0.01168494534109461	0.030361377942511748	0.899118611037293	0.021277563986735953	0.49505270617415187	0.012396564751752822	0.8081356326687933	0.03362064239840068	0.9088271768978654	0.01629600990009349	2.888918840616867	2.9996094190998033	32.0	33.0	96.01	84.22000000000001	34.48275862068966	37.03703703703704	0.532516493873704	0.720754716981132
26	neighbor	740	186	0.18119860427755297	7	0.6248757828717457	47.715053763440864	56.52688172043011	-8.811827956989248	23.870967741935484	96.35483870967741	96.26344086021506	0.6653061685522348	0.045950653100414594	-0.037901155530573424	0.03698732054656574	0.8099310720116091	0.025067701113831713	0.4854434971884637	0.014038608383774485	0.5140983768845204	0.06107771814694552	0.7146109196444768	0.030039621122205918	2.4305616794184477	2.3847144014027046	30.0	27.0	88.91	71.25999999999999	60.60606060606061	55.55555555555556	0.5554054054054054	0.21505376344086022
26	random	740	186	0.2784087596219616	6	0.7087293315148048	70.94623655913979	65.68817204301075	5.258064516129032	45.48924731182796	78.51612903225806	79.43548387096774	0.005266008122128974	0.04996457489490116	-0.023808271717062523	0.07454836930156955	0.5020497007074188	0.020417966319731768	0.4905858879013241	0.030739485108956747	-0.015899323465459858	0.054835701368607284	0.49475784509341547	0.020111738043358977	2.4298837657681283	2.393105754396988	30.0	30.0	85.17	88.49000000000001	60.60606060606061	58.8235294117647	0.4918918918918919	0.46774193548387094
26	temporal	740	186	0.21150303862585795	7	0.7790004431676997	56.0752688172043	68.11827956989248	-12.043010752688172	37.779569892473106	76.3763440860215	88.60752688172042	0.7242620613498774	0.06010091243269441	-0.0420046015273398	0.040383419363675295	0.8453927081443859	0.03801593534411111	0.48217848721204426	0.016874057007362858	0.7293742920569315	0.060719137191040065	0.8508071830219481	0.03423693905767347	2.457321502313122	2.3384853007064095	30.0	27.0	88.4	74.19	58.8235294117647	66.66666666666667	0.5445945945945946	0.25806451612903225
26	SIMPD	741	185	0.36542633014915793	7	0.7295318520529018	55.75675675675676	69.85945945945946	-14.102702702702704	9.854054054054055	69.96216216216216	96.45945945945947	0.7899778126540387	0.04332370896567529	-0.01135117182361004	0.04504548241586322	0.893379285325594	0.026180510842363214	0.49497551242517684	0.01846809112666853	0.8072881035035081	0.03790503062332381	0.9055414474877562	0.018737856518272016	2.388940590068229	2.5430496100293656	31.0	26.0	89.59	68.1	60.60606060606061	45.45454545454545	0.4993252361673414	0.43783783783783786
87	neighbor	1409	353	0.08878222970758107	9	0.9087192786815701	30.79886685552408	46.48158640226629	-15.68271954674221	3.0339943342776206	100.26628895184136	100.61756373937678	0.8349496743230471	0.028565212127931457	-0.0055218772863753094	0.043333220822206385	0.8997627609629408	0.018735418237881926	0.4978523624013585	0.017984556742209397	0.6450496085623977	0.05879595311767989	0.7739136949355709	0.033517058353214585	2.8937082611084666	2.4760265786423954	26.0	24.0	58.97	63.99	41.666666666666664	47.61904761904762	0.5493257629524485	0.17563739376770537
87	random	1409	353	0.16495825183715235	9	0.9384189167673718	67.1529745042493	59.94050991501416	7.212464589235127	11.790368271954673	96.60906515580737	96.07082152974505	0.03193340843572344	0.03701364202022682	0.01847455527500528	0.03565463810034671	0.513679952052742	0.01593342461520766	0.5078938168015183	0.015064329616709324	-0.023410190187352298	0.04448907353788414	0.4911422435321146	0.016695577584733348	2.8400924832266536	2.775776236176643	25.0	25.0	59.72	59.08	41.666666666666664	41.666666666666664	0.47480482611781405	0.4730878186968839
87	temporal	1409	353	0.010157377474639066	9	0.943451437157324	49.59206798866855	73.27762039660057	-23.68555240793201	5.875354107648725	81.74787535410765	99.40226628895184	0.8699493199525143	0.024989145286342454	-0.02202369131260279	0.03807841814358123	0.9273948656477874	0.013501957751181239	0.49077015283188485	0.016074731380770327	0.8660242214980393	0.03625625727725406	0.9261587254020578	0.02408469575703277	2.7428925519497387	3.1395445052630375	25.0	27.0	58.120000000000005	68.31	43.47826086956522	34.48275862068966	0.42938254080908445	0.6543909348441926
87	SIMPD	1410	352	0.15220682000896868	9	0.9349195310448829	60.147727272727266	70.9034090909091	-10.755681818181817	6.5227272727272725	83.11647727272728	98.71875	0.7979265866060492	0.031905097123147236	-0.010088199780111485	0.0397016125854933	0.8916067325941464	0.01702996658393718	0.4960893017680551	0.01643877837498056	0.8018778677004251	0.043534762602045536	0.9021451403456199	0.02590096431822003	2.767214978818645	3.000529096285173	25.0	27.0	58.285	67.455	43.47826086956522	34.48275862068966	0.44468085106382976	0.59375
28	neighbor	376	95	-0.009292617302100289	5	0.8583242412045061	28.157894736842106	51.44210526315789	-23.28421052631579	9.042105263157893	98.5263157894737	99.46315789473684	0.9093482206738214	0.03431929652574922	0.009614434181372544	0.0657553081815779	0.9467105263157893	0.022493843417472046	0.5039473684210527	0.026018052543796296	0.6974884021493705	0.09903375766033665	0.7993421052631579	0.05714602595586571	2.702758943410138	2.702095985991585	26.0	24.0	58.120000000000005	62.91000000000001	41.666666666666664	43.47826086956522	0.7606382978723404	0.35789473684210527
28	random	376	95	0.2035628831768174	5	0.8545667256950075	70.7578947368421	62.01052631578948	8.74736842105263	28.8421052631579	85.44210526315788	86.71578947368421	-0.03624481235416786	0.06219169577710552	-0.038918270755093375	0.03671808692070421	0.48355263157894746	0.02716555634481919	0.4848684210526316	0.014725677161578568	-0.00563141943756762	0.0969231308967567	0.49868421052631584	0.03912123354557502	2.706465944663991	2.6916878865430043	26.0	26.0	58.120000000000005	58.120000000000005	41.666666666666664	40.0	0.6835106382978723	0.6631578947368421
28	temporal	376	95	0.26324542920829247	5	0.8954142059378194	53.810526315789474	66.5578947368421	-12.74736842105263	21.38947368421053	75.29473684210527	93.44210526315788	0.826358915235334	0.0759302255486234	0.018657249108512096	0.10844228443013659	0.8907894736842106	0.04898555386575337	0.5072368421052632	0.04358521598697865	0.7254477784074898	0.0336563623340573	0.8486842105263157	0.026150798571515508	2.797912551104811	2.4344730430931296	25.0	27.0	58.120000000000005	61.88	41.666666666666664	45.45454545454545	0.6622340425531915	0.7473684210526316
28	SIMPD	377	94	0.24098342126071146	5	0.7834430181493682	64.84042553191489	74.15957446808511	-9.319148936170214	28.404255319148938	55.42553191489361	91.38297872340425	0.6701955933134734	0.0790061170158092	-0.009875560678500216	0.10904679382954376	0.8138157894736843	0.042335922482095154	0.49539473684210533	0.04223356275185271	0.6444953469588567	0.07995542526823828	0.8111842105263157	0.045107788727426185	2.8276504609421558	2.403784176110814	25.0	27.0	58.120000000000005	55.63	41.666666666666664	37.03703703703704	0.6525198938992043	0.7872340425531915
7	neighbor	1448	363	0.15898715023587146	9	0.8618147474440316	42.303030303030305	57.719008264462815	-15.415977961432507	7.584022038567493	99.51239669421487	100.02203856749313	0.7916666231697402	0.029830043676240536	0.04032116887341408	0.033213456044731415	0.8766320264525271	0.01792820018385383	0.5170760510155882	0.01403788052952611	0.616939016058115	0.0405335053495793	0.7595512517713746	0.020993364819182087	2.476104608749254	2.5170220601280704	33.0	30.0	84.84	80.55	60.60606060606061	60.60606060606061	0.4613259668508287	0.23140495867768596
7	random	1448	363	0.18977652131726125	9	0.8867033605174358	69.60881542699724	63.168044077134994	6.44077134986226	19.94214876033058	92.45179063360882	93.02203856749313	0.020549051284612672	0.037591141877161234	-0.017938519476481028	0.05261888946681759	0.5086891828058573	0.01565574651349154	0.49236655644780347	0.022675070314918506	-0.023817880720367567	0.033185442874892175	0.49126121870571565	0.012270552122457704	2.485282411667285	2.467067917649219	33.0	32.0	83.44	83.4	60.60606060606061	60.60606060606061	0.4129834254143646	0.42424242424242425
7	temporal	1448	363	0.014806057402881594	9	0.8709916006998591	55.84848484848485	76.22038567493112	-20.371900826446282	16.0	87.84022038567494	96.5068870523416	0.8247613340797152	0.028477927997152104	0.03187649854010277	0.04590459320510707	0.9035025980160603	0.01623135294423679	0.513656117146906	0.0191216840966602	0.8406243979306277	0.036467528371292926	0.9055857345299951	0.022126239576166693	2.4465034108110606	2.6879359675272365	32.0	37.0	78.94	103.24	61.553030303030305	55.55555555555556	0.3149171270718232	0.8154269972451791
7	SIMPD	1449	362	0.03889629412329215	9	0.8199179460395966	63.20441988950276	77.14917127071823	-13.94475138121547	17.629834254143645	40.97237569060773	97.00552486187846	0.909510631876149	0.02980564348394952	-0.010813528965123286	0.02992829666625655	0.9605384978743503	0.01434670551232581	0.49547472838923	0.012896892525305941	0.8881047572551749	0.03312703673656504	0.9548582900330655	0.014516955002435664	2.4958008521931223	2.430613063183844	32.0	34.0	77.33000000000001	92.69	62.5	58.8235294117647	0.35403726708074534	0.6602209944751382
128	neighbor	1436	360	0.17759163921393994	7	0.6688866573630564	36.55	60.03611111111111	-23.48611111111111	5.4527777777777775	98.28333333333333	99.93333333333334	0.8826792204453897	0.0122191262537056	0.011042975171477032	0.029882948083833367	0.9277777777777778	0.008001193487363117	0.504513888888889	0.012256501801890824	0.7543379337429037	0.026983870694735977	0.8350694444444444	0.01643355495305453	2.8236815792741856	2.8047187446585733	31.0	28.5	95.07000000000001	75.61	30.303030303030305	45.45454545454545	0.5515320334261838	0.1388888888888889
128	random	1436	360	0.35243221963577087	7	0.6393136710311267	70.34166666666667	66.37222222222222	3.969444444444444	39.74444444444443	75.83611111111111	75.60277777777777	0.0338925972390931	0.03418678964623942	0.007165432673941452	0.03325299448688081	0.5140624999999999	0.014071070776355648	0.5029513888888889	0.01375915975769067	-0.015978303805100003	0.0340713855306868	0.49409722222222224	0.01266766412982966	2.8222920945006296	2.8071771905078142	31.0	31.0	91.83	91.62	32.25806451612903	32.25806451612903	0.47284122562674097	0.4527777777777778
128	temporal	1436	360	0.28169843502560604	7	0.6290152108888094	68.64166666666667	79.16388888888888	-10.52222222222222	48.675000000000004	43.486111111111114	70.97777777777779	0.8074506106201136	0.0338257748015441	-0.029492847777649135	0.030711265909211777	0.89375	0.02003384963437729	0.4878472222222222	0.012686684657253552	0.7668179978030627	0.036884757457901575	0.857638888888889	0.022233070268864046	2.767372397902202	3.0339790952071373	30.0	35.0	88.56	104.3	34.48275862068966	26.31578947368421	0.4101671309192201	0.7027777777777777
128	SIMPD	1437	359	0.13179281777749952	7	0.6359609586805245	63.53760445682451	75.3426183844011	-11.805013927576601	53.690807799442894	31.06128133704735	71.73537604456826	0.8178722905293105	0.03208221262781322	0.04253879353181751	0.05297151208843809	0.9137152777777778	0.020688879984557693	0.5175347222222223	0.022588800460626494	0.7974210192342828	0.020985285793267867	0.9203125	0.015806240526555746	2.8859394021558415	2.6042815387610982	32.0	28.0	92.27000000000001	88.75	31.25	32.25806451612903	0.4822546972860125	0.415041782729805
58	neighbor	894	224	0.04917027074946448	7	0.7148609770139233	42.92857142857143	57.5	-14.571428571428573	16.080357142857146	97.17857142857142	97.59821428571429	0.8144928240529307	0.03469866402275356	0.03511951128156006	0.04177913204087926	0.8857852265673494	0.023483105742530153	0.5147175667287399	0.017536267795409816	0.708302247271041	0.03611576275408736	0.8077591558038485	0.018919677054565234	2.3853703325175584	2.4130381728444688	28.0	26.0	75.0	69.825	68.96551724137932	52.63157894736842	0.21923937360178972	0.022321428571428572
58	random	894	224	0.2630367023051824	7	0.686189718715344	67.64285714285714	61.92410714285714	5.71875	28.196428571428577	87.25	86.04017857142857	-0.005889486784650367	0.02156209726777364	-0.0026711286819213753	0.06733937163697162	0.4975108628181254	0.008882698915241152	0.49916821849782744	0.02817947913043742	0.0052919824050528304	0.022749505701682254	0.5018001241464928	0.008080449078880355	2.38698134123152	2.403099769278887	27.0	27.0	74.69000000000001	75.0	68.96551724137932	68.96551724137932	0.1890380313199105	0.14285714285714285
58	temporal	894	224	0.07288161198732643	7	0.7613713286607935	59.08482142857143	73.75446428571428	-14.669642857142858	20.861607142857146	47.65625	90.02678571428572	0.8023940914097585	0.047657553169721076	-0.0141224247892339	0.042548772008867704	0.9012787088764742	0.02695257529377174	0.49443202979515827	0.01710462180094624	0.8034093291392901	0.05483008137100344	0.8915828677839851	0.02735119673642815	2.3963064588156335	2.3801524819625026	27.0	29.5	71.45	89.27000000000001	68.96551724137932	66.66666666666667	0.10514541387024609	0.47767857142857145
58	SIMPD	895	223	0.103826454982999	7	0.7239839066451993	53.130044843049326	72.57847533632287	-19.44843049327354	7.982062780269058	65.04932735426009	99.31390134529148	0.8964969769773896	0.020970524471167408	0.005969401702194399	0.05395420112948445	0.9571446306641839	0.01697748567569557	0.5027684667908131	0.022556126373817997	0.8871001740305331	0.047696277762152496	0.9651644941030415	0.017659392418372676	2.3456732141600174	2.607646131121257	27.0	28.0	71.84	78.24000000000001	71.42857142857143	37.03703703703704	0.2212290502793296	0.013452914798206279
109	neighbor	512	128	0.018221787332135832	8	0.7532988451214253	35.9375	44.203125	-8.265625	12.6875	99.0546875	99.2265625	0.7149606531672168	0.08598272718481899	-0.011221187872651205	0.06447608166524342	0.8352564102564102	0.040289936659376274	0.4952865761689291	0.025289405470676537	0.4905075676086269	0.07514088144514934	0.6998114630467571	0.03620280665360759	2.832019822731178	2.8381118798035834	26.0	26.0	73.92	80.67000000000002	41.666666666666664	44.94949494949495	0.6640625	0.1328125
109	random	512	128	0.1666038373307852	8	0.7765911219193984	59.765625	54.515625	5.25	33.9140625	91.25	90.6484375	0.03200179008961296	0.092288664139639	0.007205340577457475	0.05487377959790126	0.5130467571644042	0.03856424638520233	0.5030542986425339	0.02096778444973376	0.03226406896726064	0.0819531025947698	0.5119532428355957	0.031145049259080196	2.85053945908286	2.788064604968879	26.0	26.0	76.06	77.15	41.666666666666664	41.666666666666664	0.5546875	0.5703125
109	temporal	512	128	0.11332790932624817	8	0.7746668257838717	35.9375	55.546875	-19.609375	10.078125	92.4140625	98.6640625	0.8222968502097828	0.044693995106912084	0.002405212217451602	0.07043191970144733	0.9030920060331825	0.0295005813707668	0.5010558069381599	0.02814537835309319	0.7448822618346991	0.08939081898361789	0.8516591251885369	0.05716873195253059	2.7857745621804764	2.9974781791424814	25.0	30.0	64.83	94.185	41.666666666666664	48.80952380952381	0.62109375	0.3046875
109	SIMPD	512	128	0.02947717934606387	8	0.7764235861115636	61.8515625	69.6640625	-7.8125	36.0625	39.8125	91.4140625	0.7272223542151962	0.044270695724182615	-0.0010915013500928273	0.07734552186331042	0.8558069381598793	0.035124672210042125	0.5004901960784314	0.031450337378008036	0.6941903190691983	0.04001187512016497	0.837971342383107	0.028474972670333932	2.8910206911219962	2.683799852354971	26.0	27.0	71.605	80.48	41.666666666666664	43.47826086956522	0.498046875	0.796875
79	neighbor	834	209	0.16175575604815245	3	0.47128090861321775	55.48803827751196	72.3732057416268	-16.88516746411483	55.095693779904295	85.2488038277512	93.01913875598086	0.9402343651102724	0.03896415816206637	0.0019963274952135347	0.051957244941224424	0.9702024522383803	0.023890936657507793	0.5011833475905332	0.021057580165836972	0.8251749811995808	0.04820290906461762	0.8830125463358997	0.03289495436783228	5.124049071639467	3.1046216286331614	43.0	34.0	119.49000000000001	103.25000000000001	44.44444444444444	55.55555555555556	0.5935251798561151	0.09569377990430622
79	random	834	209	0.255294160907092	3	0.3413918216388688	78.4066985645933	73.44497607655502	4.961722488038277	82.20095693779905	48.78947368421053	50.54545454545454	0.04063765971283084	0.05364007327264556	0.0478002585367711	0.05096845261232361	0.5164171656686627	0.02208874769652453	0.5196464214428286	0.020519652337784473	0.00901159512290719	0.03630200815870857	0.5031365839749073	0.013024753892303648	5.061294687167454	5.090980662074653	41.0	41.0	113.96	117.2	45.45454545454545	44.44444444444444	0.4952038369304556	0.4880382775119617
79	temporal	834	209	0.05970211262762462	3	0.4397977640307804	70.05263157894737	92.98086124401914	-22.92822966507177	82.50717703349281	18.9377990430622	49.21531100478469	0.8361030613563786	0.04767843340153603	0.016200616337663842	0.053724630218141965	0.9115269461077844	0.02833737195175265	0.5065583119475334	0.02173514681731405	0.765782680510066	0.0772342531726938	0.8680638722554891	0.049929803023807715	4.984861119370498	5.402833683118151	39.0	46.0	112.48	123.19000000000001	47.61904761904762	42.5531914893617	0.407673860911271	0.8373205741626795
79	SIMPD	835	208	0.16292964805474686	3	0.416342789839411	69.46153846153845	79.98076923076923	-10.51923076923077	73.25480769230771	70.5625	77.12980769230771	0.47504461944553145	0.07182797428580175	0.007091544310030173	0.049428036253317875	0.7229897348160822	0.0438467596293738	0.5029797547761621	0.020309149788156053	0.439891274793953	0.05790910925376831	0.7065939549472484	0.031571014304992075	5.111907545591138	3.3990672298129763	42.0	35.0	119.75000000000001	109.04	44.44444444444444	54.054054054054056	0.5568862275449101	0.2403846153846154
62	neighbor	825	207	0.09439518604059159	10	0.8634717863748438	27.73913043478261	38.792270531400966	-11.053140096618357	3.3719806763285023	100.4927536231884	100.61835748792271	0.7766943934196102	0.044654041241845015	-0.020629797711208365	0.04710339032564056	0.8685281385281385	0.031782558023963056	0.49145021645021647	0.019785313987286945	0.6019900833061722	0.05401760635316609	0.7516883116883116	0.02735742362960018	3.281632063165331	2.6092869734603354	33.0	29.0	85.13	71.09	58.8235294117647	68.96551724137932	0.1696969696969697	0.057971014492753624
62	random	825	207	0.5396526746958842	10	0.8888165245876517	63.08212560386473	53.95652173913044	9.125603864734298	11.265700483091788	97.15942028985506	96.42512077294687	-0.02459116390977025	0.06263956363844084	0.0006007613903125985	0.058190472035415025	0.48995670995670987	0.026855218321080187	0.5001515151515152	0.023912224391844112	0.026618361169005688	0.03523202875444137	0.5099134199134199	0.013342466091320037	3.190068319079142	3.265504184882425	32.0	33.0	81.67	84.5	60.60606060606061	58.8235294117647	0.14424242424242426	0.15942028985507245
62	temporal	825	207	0.36008442385613326	10	0.904163719820335	46.33816425120773	75.67632850241546	-29.33816425120773	6.396135265700483	88.90338164251207	99.6086956521739	0.8283027416233221	0.04509463845836016	0.04401518151586116	0.0655325252886617	0.9042424242424243	0.036961839042427606	0.5175324675324675	0.028271580205821465	0.7763109194562314	0.03449431492038821	0.8794372294372295	0.02500988354320995	3.14756944806218	3.3446001916100947	32.0	35.0	81.67	86.28	60.60606060606061	57.142857142857146	0.1406060606060606	0.17391304347826086
62	SIMPD	826	206	0.46078708043718325	10	0.9029601813700416	60.029126213592235	67.38349514563107	-7.354368932038835	9.917475728155338	88.26699029126213	97.94174757281553	0.5891824241983656	0.07035805527082573	-0.02569895067042379	0.057452746380649344	0.7827064354980899	0.03982818638711385	0.488855421686747	0.0242780419402883	0.604688601451586	0.0870547932006846	0.7973846605935939	0.04613180840709705	3.124545820252227	3.344681132782016	32.0	36.0	79.16	87.86	62.5	55.55555555555556	0.14648910411622276	0.15048543689320387
71	neighbor	337	85	0.4226360508170869	10	0.8201497209452446	36.2	55.58823529411765	-19.38823529411765	8.494117647058825	96.96470588235294	99.52941176470588	0.7670251823550244	0.06475343721352744	-0.019031006688024977	0.08454824698051926	0.8654411764705883	0.04173077536371385	0.49191176470588244	0.033607043770665986	0.5909365085037634	0.12134389830649578	0.7558823529411764	0.057878437218101285	3.2106583089723975	2.888625051128571	36.0	33.0	90.7	91.85	27.77777777777778	37.03703703703704	0.13649851632047477	0.011764705882352941
71	random	337	85	0.5042158756513808	10	0.8971072058284769	70.6470588235294	60.72941176470589	9.91764705882353	23.223529411764705	90.36470588235295	90.52941176470588	-0.02219273654017776	0.055585505347494804	-0.009080202329836584	0.08575151044658895	0.4889705882352941	0.024220101605883233	0.49632352941176466	0.034527520240805555	-0.03934863077796262	0.039866045062126806	0.4852941176470589	0.015069045244058233	3.1759894720922244	3.1709131389625416	35.0	34.0	92.07	84.11	28.571428571428573	29.41176470588235	0.10682492581602374	0.12941176470588237
71	temporal	337	85	-0.015018045400004981	10	0.8318070574725416	53.90588235294118	76.87058823529412	-22.96470588235294	20.95294117647059	45.964705882352945	96.1764705882353	0.9385534896638157	0.05086064832230496	0.05781829500009643	0.11004974022476653	0.9595588235294118	0.03694807213647387	0.5227941176470589	0.04502138092600481	0.9253859325926352	0.04089492990328872	0.9735294117647058	0.018659672853602254	3.137364560383018	3.208053415975753	34.0	38.0	90.28	96.99999999999999	32.25806451612903	25.0	0.0712166172106825	0.27058823529411763
71	SIMPD	338	84	0.09137402841569284	10	0.9014750460847372	64.91666666666667	72.72619047619048	-7.809523809523808	29.83333333333333	54.42857142857143	92.23809523809524	0.6539968632993498	0.09985917477374552	-0.004853956288734052	0.07883186221438035	0.8375	0.05203991846829555	0.49705882352941166	0.030530205135333364	0.6261518762153526	0.10029371493839456	0.8426470588235293	0.05474856020290082	3.196143962355185	3.1351439083446007	35.0	37.5	90.28	92.9	31.25	23.61111111111111	0.07100591715976332	0.27380952380952384
133	neighbor	301	76	0.17096979519369565	6	0.771262640678875	46.48684210526316	68.67105263157895	-22.18421052631579	24.02631578947368	94.86842105263158	98.25	0.7344393616194294	0.09311633433222481	-0.022197783273356298	0.05976896104703043	0.8612021857923498	0.059653512978517294	0.4908196721311476	0.02369065167147559	0.7358289797460863	0.05722557917093364	0.8393442622950819	0.04372267706207109	2.7452911094633023	2.714091523659124	35.0	32.0	108.28	70.315	55.55555555555556	60.60606060606061	0.21262458471760798	0.21052631578947367
133	random	301	76	0.24041155068804704	6	0.6813591237521957	75.27631578947367	67.09210526315789	8.184210526315788	49.55263157894737	77.55263157894737	78.10526315789474	-0.06607868675211584	0.09290496122614941	0.05692339095931239	0.1285796072109826	0.47191256830601097	0.040550866564372005	0.5259016393442624	0.059214502542501934	0.0034023020840474706	0.07239153988227212	0.5014754098360655	0.02691837889063519	2.7440910001974057	2.7128178148422215	34.0	35.0	98.83	93.84	57.142857142857146	57.142857142857146	0.23588039867109634	0.11842105263157894
133	temporal	301	76	0.21237363218832928	6	0.7611678266044605	69.92105263157895	79.51315789473685	-9.592105263157897	36.973684210526315	44.776315789473685	81.02631578947367	0.7945512543055895	0.08529648972436689	0.018613544733363952	0.1197290494877611	0.8743169398907102	0.05001955483713637	0.508360655737705	0.05431597782569836	0.6776341751184134	0.09456799961050742	0.8136065573770491	0.052845485580445675	2.5971442227283976	3.1872000194323813	32.0	37.0	87.97	115.82000000000001	62.5	49.390243902439025	0.13953488372093023	0.5
133	SIMPD	302	75	0.1915581099402415	6	0.6673570685517936	73.74666666666666	78.54666666666668	-4.8	33.0	33.06666666666667	84.90666666666667	0.5768047472592306	0.11210462249082505	0.011816477957874438	0.07402450199840795	0.7924043715846996	0.06024844795927434	0.5043715846994534	0.03146611125551217	0.5615598463482895	0.05630240841215814	0.7883060109289617	0.03660484392568139	2.612031497645436	3.133696059495101	33.0	37.0	87.97	115.82000000000001	60.60606060606061	52.63157894736842	0.15562913907284767	0.44
60	neighbor	517	130	0.0937356580369274	11	0.8668020413730888	37.246153846153845	54.11538461538461	-16.869230769230768	7.984615384615385	99.50769230769231	100.02307692307693	0.7104732196097838	0.06106712781599341	-0.039885985539322856	0.0520126318907938	0.8211538461538461	0.03868922988217444	0.48269230769230764	0.023176866909988377	0.4051022414478583	0.10269014876742763	0.6543269230769231	0.04563257313333571	2.5462876800135046	2.559432807003219	26.0	28.0	83.04	81.58500000000001	40.0	43.47826086956522	0.2263056092843327	0.15384615384615385
60	random	517	130	0.20501307037113795	11	0.8741074128769679	66.85384615384615	56.9076923076923	9.946153846153848	15.984615384615386	94.04615384615384	93.0	-0.08942277240826044	0.0811241023042262	0.01737021599792511	0.09339852586086467	0.4600961538461538	0.035003830094744996	0.5067307692307692	0.03924679159992028	-0.09424755880702426	0.040595390763572214	0.4634615384615385	0.016820053542822976	2.546955082330488	2.576969240323564	27.0	27.0	83.04	81.925	40.0	40.0	0.2011605415860735	0.25384615384615383
60	temporal	517	130	-0.031213236753507484	11	0.8249483317302664	56.59230769230769	74.25384615384615	-17.661538461538463	15.130769230769234	78.66923076923078	93.01538461538462	0.7362492105415047	0.061839556909657006	0.11802798835400172	0.09160737682483258	0.8451923076923077	0.03194855331891567	0.5490384615384615	0.036538461538461534	0.6560254770274581	0.07931949825114411	0.8014423076923076	0.041360127334621355	2.514970308884756	2.7852313688866746	26.0	28.0	83.04	78.44500000000001	40.0	37.03703703703704	0.2127659574468085	0.2076923076923077
60	SIMPD	518	129	0.06724961743547667	11	0.8504740871470252	56.04651162790698	69.88372093023256	-13.837209302325581	6.015503875968992	79.67441860465117	98.51162790697674	0.8023293377678826	0.05638682474880273	0.023037783343633413	0.06243221795223324	0.9014423076923077	0.0330474208770854	0.5105769230769232	0.02793430585833451	0.8283351113333964	0.04345783672195318	0.923076923076923	0.02571104222523258	2.510766531342224	2.7476188289265124	26.0	28.0	77.195	98.83	40.0	37.03703703703704	0.20463320463320464	0.24031007751937986
45	neighbor	363	91	0.0353751784983369	3	0.5329422098230169	48.94505494505495	59.87912087912088	-10.934065934065934	57.25274725274725	89.96703296703296	85.64835164835165	0.66907424514567	0.15106119696797207	0.007786226366922689	0.07595974357440223	0.8099315068493151	0.08332816404252988	0.5034627092846271	0.032096578139309745	0.2235958367872814	0.1360484567244728	0.5820395738203958	0.05421037780192296	2.566003703602398	2.8198455628632395	34.0	32.0	83.03000000000002	77.98	64.51612903225806	60.60606060606061	0.4049586776859504	0.14285714285714285
45	random	363	91	0.07885285331046506	3	0.45356648483176254	74.92307692307693	68.09890109890111	6.824175824175823	78.12087912087912	68.48351648351648	69.95604395604396	0.03744775332869586	0.07841270837627809	0.11334073689048976	0.10960089696302502	0.5153348554033487	0.033678292781459465	0.5464992389649924	0.044185865563600504	-0.01401910708614974	0.046421663930267115	0.4947488584474886	0.01627690031694958	2.6017806279073774	2.568388303961477	33.0	33.0	81.97000000000001	81.97000000000001	64.51612903225806	62.5	0.325068870523416	0.46153846153846156
45	temporal	363	91	0.03248862298196618	3	0.5226630550477949	65.93406593406593	87.49450549450549	-21.560439560439562	83.17582417582415	55.84615384615385	75.16483516483517	0.6784018372103591	0.06874358239141183	0.017631302009210516	0.11146276850239788	0.8106164383561645	0.04494201690053396	0.5084094368340943	0.04656901562164974	0.5934105171720058	0.12449249963620228	0.7746194824961947	0.07090074524895923	2.608858015499939	2.5619022326748873	34.0	33.0	81.63	86.27000000000001	64.51612903225806	60.60606060606061	0.3305785123966942	0.43956043956043955
45	SIMPD	364	90	0.04951305985511565	3	0.6213529035489179	60.75555555555556	70.43333333333334	-9.677777777777777	70.1	68.74444444444444	77.76666666666668	0.6780549952968015	0.06855352992424754	0.011048111144586769	0.09392478779951828	0.8267123287671232	0.052433379026077365	0.5041095890410959	0.0372914142760586	0.6129068771932749	0.09738374751367256	0.8067732115677322	0.05749185056624163	2.596479153937765	2.5728733554560677	34.0	32.5	81.11	88.26	62.5	66.66666666666667	0.38461538461538464	0.2222222222222222
110	neighbor	1028	257	0.04095933614211505	4	0.6645752872829545	38.29182879377432	60.98832684824903	-22.696498054474706	18.13229571984436	97.50972762645914	96.01167315175097	0.8631067076585127	0.03526334571488829	-0.010442353516263391	0.06469710605774906	0.9211688558918715	0.0207756746060391	0.49563106796116496	0.026546296647228518	0.7410228034885715	0.049658018586861065	0.8272368170569198	0.02893763434476511	2.8547789630984806	2.8134256219945986	34.0	30.0	106.93	101.02	46.51162790697674	40.0	0.7480544747081712	0.39299610894941633
110	random	1028	257	0.16835869093268568	4	0.6861386668224485	73.93774319066148	67.88326848249028	6.054474708171206	37.48638132295719	79.38910505836576	78.18677042801556	0.041197849523575206	0.06743456532753721	0.013882202509716179	0.053126231530842095	0.5163763563677899	0.027468394823045802	0.5059489815343614	0.023210258966986887	0.03759700644856555	0.04224990395048343	0.5131496287835523	0.014892844198530058	2.847907705137496	2.8348632018140574	33.0	34.0	106.525	106.3	45.45454545454545	45.45454545454545	0.6857976653696498	0.642023346303502
110	temporal	1028	257	0.1387194388654596	4	0.6986794914712319	55.101167315175104	79.70038910505836	-24.599221789883266	24.105058365758758	68.3385214007782	87.04280155642023	0.8129793384518382	0.04807088162885799	-0.026882686515853814	0.0614275594087017	0.8954740148486579	0.031077283118279637	0.48932990671996945	0.026772959669411636	0.7766042512400946	0.05733194553541683	0.8773700742432895	0.03191770236789075	2.8037443783741542	3.0980715623275836	34.0	30.0	104.52000000000001	112.28999999999999	47.61904761904762	34.48275862068966	0.6536964980544747	0.7704280155642024
110	SIMPD	1028	257	0.21141065230235168	4	0.6680008253178327	76.1556420233463	71.19066147859922	4.964980544747082	37.69260700389105	76.41634241245136	77.79377431906615	0.04691768375298403	0.03398859415295869	0.008356173350743545	0.045543068681373595	0.5201313535122787	0.015063479095893985	0.5034456501047021	0.017905193350673435	-0.010485244529815451	0.029855100822392743	0.4959642109270893	0.011193777671528824	2.81360851311001	3.008554865181673	33.0	33.0	106.3	109.75	46.51162790697674	41.666666666666664	0.6634241245136187	0.7315175097276264
8	neighbor	478	120	0.003463840105203274	1	0	58.50833333333333	69.3	-10.791666666666666	89.45833333333334	72.44166666666666	41.78333333333333	0.9010033723743401	0.045608522654717376	-0.027008733921643	0.056491198825015576	0.9489583333333333	0.021825340458080163	0.4885416666666667	0.02231696383919641	0.6384647904403731	0.057081245582837024	0.7666666666666667	0.03284142243840511	3.3042427346319387	3.101878236891218	40.0	35.0	123.60999999999999	104.72999999999998	25.641025641025642	29.85739750445633	0.4205020920502092	0.35
8	random	478	120	0.06127245520239247	1	0	84.58333333333334	77.73333333333333	6.85	96.13333333333328	15.899999999999999	16.441666666666666	-0.07769355429630179	0.03169248122585746	0.005315094397929853	0.05691326082586472	0.4697916666666666	0.012058163440406486	0.5020833333333334	0.021625561970861136	-0.08941047461016134	0.04951507941452645	0.465625	0.02098900174959362	3.294043314106161	3.252452325897907	40.0	39.5	119.91	123.085	25.641025641025642	25.641025641025642	0.40794979079497906	0.4
8	temporal	478	120	0.02762147032747891	1	0	71.60833333333333	85.75000000000001	-14.141666666666666	95.24166666666667	15.291666666666668	19.45	0.8612675566768363	0.05453587582645606	-0.0380746303302907	0.06462735464284729	0.9359375000000002	0.030374006899631958	0.4848958333333333	0.02577467298262211	0.7699020690468897	0.07269608053393102	0.871875	0.05029211543572215	3.2810966762707103	3.2865243260218664	39.0	41.0	122.75	109.33500000000001	26.31578947368421	24.390243902439025	0.3682008368200837	0.5583333333333333
8	SIMPD	479	119	0.025627214335627514	1	0	76.03361344537815	81.6218487394958	-5.588235294117647	97.71428571428572	7.663865546218489	14.117647058823529	0.5732756667107174	0.07258042042419914	-0.00871064234354535	0.08682088927029089	0.7755208333333334	0.03370962734434253	0.4958333333333333	0.03507803800100571	0.4719323935164409	0.09507476598906757	0.7479166666666667	0.050130039231316516	3.3077045974115284	3.1759890456993976	40.0	38.0	125.27999999999999	110.27999999999999	25.641025641025642	27.027027027027028	0.3966597077244259	0.44537815126050423
75	neighbor	2207	552	0.3048091712129528	7	0.8684416593420231	48.0	62.3713768115942	-14.371376811594203	15.853260869565219	96.04710144927536	96.54891304347827	0.7773673656315605	0.04178768987871228	-0.013575146464284238	0.03531600375479022	0.8686918963389549	0.02823809206876474	0.4942389962978198	0.01499643767322184	0.6659993054205933	0.03146083298339383	0.7884389140271494	0.016295996693791833	3.1319890420482395	2.841178727532423	38.0	32.0	110.01000000000002	94.405	30.303030303030305	38.46153846153846	0.44540099682827367	0.10507246376811594
75	random	2207	552	0.2556860078355021	7	0.8496992112252255	73.16666666666666	68.86956521739131	4.297101449275362	29.335144927536234	89.16123188405797	88.91666666666666	-0.026164899287617237	0.04762166626956924	0.006502804077884427	0.03106561426104434	0.4892472233648705	0.0200075877000618	0.5028918140682845	0.013268397348434314	-0.012967471589665602	0.024237964253594153	0.49544631838749476	0.008582156982459383	3.0910647470339754	3.098275466051852	36.0	36.0	105.14	106.97	31.25	33.333333333333336	0.3738106026280018	0.391304347826087
75	temporal	2207	552	0.015644802087577375	7	0.8740963555822479	63.356884057971016	79.55797101449275	-16.20108695652174	16.76268115942029	58.42753623188406	95.19202898550725	0.8728259987628473	0.021452720800210837	0.028326952429451335	0.03910673929836663	0.9309563965446317	0.013295235151610215	0.5124331550802139	0.01730815424914286	0.8683928501221324	0.02687165733935197	0.9171863430686962	0.019322785071420854	2.989589222310226	3.3219541148045444	37.0	33.0	105.21999999999998	105.93	31.25	32.25806451612903	0.3285002265518804	0.572463768115942
75	SIMPD	2208	551	0.030142975365965628	7	0.8456023748619841	59.89473684210527	83.1923774954628	-23.297640653357533	21.052631578947366	40.97277676950998	97.58802177858439	0.9716846788176433	0.0060670426759947705	0.02105503392677218	0.025318469483933098	0.9864911559029206	0.0026648554735740847	0.5090168654874537	0.010835488478590435	0.9203510832304481	0.013212908009422698	0.968118058412176	0.004940938135364976	3.01140068209277	3.194904628057941	34.0	46.0	101.16999999999999	114.36999999999999	32.25806451612903	25.641025641025642	0.34556159420289856	0.5045372050816697
72	neighbor	976	245	0.05564565763511052	8	0.7679975420150532	38.34693877551021	61.68571428571428	-23.33877551020408	18.01224489795918	98.46122448979592	99.08979591836734	0.8623274039767876	0.046149295905271025	0.03348245269154162	0.04067344269005222	0.9191326530612244	0.033767069973233685	0.5142857142857142	0.017384413303470205	0.7475158577079106	0.06668962086429708	0.8290816326530612	0.04124456472211867	2.601332101270634	2.5754015409103186	32.0	30.0	124.935	97.62	58.8235294117647	55.55555555555556	0.4077868852459016	0.24489795918367346
72	random	976	245	0.16803082019092883	8	0.734458967814442	72.57551020408162	66.70612244897958	5.869387755102041	38.4530612244898	85.66530612244898	85.17142857142858	0.035493924742703076	0.042291800036129125	0.002543011529468475	0.03767430999670104	0.5145408163265306	0.0170765999705914	0.5012755102040816	0.015359176758663632	-0.03238138623813695	0.04609179433063818	0.4875	0.01757984403471434	2.5936489250673196	2.6077044957841284	32.0	32.0	119.06000000000002	122.47	58.8235294117647	57.142857142857146	0.3760245901639344	0.37142857142857144
72	temporal	976	245	-0.002757101755038849	8	0.7075597166274933	53.089795918367344	77.66122448979591	-24.57142857142857	35.073469387755104	72.64489795918367	91.56326530612245	0.8486841342509741	0.036827489310678765	-0.0377681892526486	0.043554153214731564	0.9061224489795917	0.025505101530510173	0.4854591836734693	0.016534469819488567	0.8100715064866291	0.0583194509186639	0.886734693877551	0.03677718630804102	2.5909311915820323	2.6179123292350823	31.0	34.0	122.47	97.42	58.8235294117647	57.142857142857146	0.3442622950819672	0.49795918367346936
72	SIMPD	977	244	0.08971941182786256	8	0.7498572597760221	63.71311475409836	74.77868852459017	-11.065573770491802	21.987704918032787	84.93852459016394	95.65573770491804	0.7488022933408531	0.05941818441041338	0.020986793757194856	0.07370096164855616	0.8591836734693878	0.03048015720662009	0.5099489795918367	0.032176246020887325	0.6957679909228256	0.032903574841458186	0.8415816326530612	0.022340006845848387	2.5915492393780504	2.6212922436533654	31.0	34.0	124.69000000000001	99.00999999999999	58.8235294117647	53.34281650071124	0.33572159672466734	0.5327868852459017
95	neighbor	818	205	0.16608161082390369	10	0.8577177561871332	39.82439024390244	53.0390243902439	-13.214634146341464	4.404878048780487	99.67804878048781	100.11219512195122	0.6958220319479533	0.05678166556932053	-0.057194124530671	0.05989359830399316	0.8234756097560976	0.025705757924672345	0.47591463414634144	0.024559246796519912	0.4842067905398787	0.10501046605629635	0.6978658536585366	0.052390256676657365	3.0939972183823174	2.655271546533836	29.0	25.0	66.07	66.29	35.714285714285715	37.03703703703704	0.5378973105134475	0.11707317073170732
95	random	818	205	0.4310513590448175	10	0.8226229425956842	66.3609756097561	58.556097560975616	7.804878048780488	13.990243902439026	95.99512195121952	95.73170731707317	-0.021154632242897643	0.04551321124349579	0.007082264775923208	0.060445762241465785	0.4911585365853659	0.01915886261385974	0.503048780487805	0.02517783270983242	0.008696359506187967	0.05796065898251552	0.5030487804878049	0.021644194328413215	2.953699971211188	3.036961483459942	28.0	28.0	66.07	66.07	35.714285714285715	37.03703703703704	0.44376528117359415	0.4926829268292683
95	temporal	818	205	0.4083841762440792	10	0.8585815320741114	57.00487804878049	76.1170731707317	-19.11219512195122	11.024390243902438	83.53658536585365	97.60000000000001	0.8011868269928895	0.03236803795908691	-0.014660831204661018	0.0482012897727997	0.8826219512195121	0.02526076083716751	0.4935975609756097	0.019873278643575937	0.7847880472711047	0.0386072227707694	0.8829268292682928	0.019626191389550077	2.8314748763139654	3.6394191374578515	27.0	30.0	64.37	73.91	37.03703703703704	34.48275862068966	0.34474327628361856	0.8878048780487805
95	SIMPD	819	204	0.2245015634874247	10	0.8673861699594178	52.294117647058826	73.91176470588235	-21.61764705882353	9.794117647058824	83.51470588235294	98.7156862745098	0.7605483079278512	0.03586865035596978	0.004211665477669479	0.06043800485854748	0.8734756097560975	0.023428048113948923	0.5018292682926829	0.02580500484085224	0.8056067656131157	0.04501441788053028	0.9051829268292684	0.026419050708402374	2.9316328680753276	3.2468614203639095	28.0	29.0	64.31	77.56	37.03703703703704	35.714285714285715	0.36874236874236876	0.7941176470588235
63	neighbor	1363	341	0.1052685134123458	10	0.8197429913609863	42.29912023460411	61.66568914956012	-19.366568914956012	16.950146627565978	98.64809384164224	99.60703812316716	0.7990841306892561	0.05888914385670879	-0.02156270648365922	0.042297456612360895	0.8753986209868563	0.03545596831779101	0.4904654169360051	0.017990207296497154	0.6520019763607967	0.0641247809077963	0.7801686059039	0.03583421106462557	2.5395147550263424	2.547713969116584	35.0	31.0	90.46000000000001	87.38000000000001	58.8235294117647	64.51612903225806	0.6969919295671313	0.44281524926686217
63	random	1363	341	0.23755855993200628	10	0.8675810757760034	72.24633431085044	65.72434017595307	6.52199413489736	31.510263929618766	92.53372434017595	92.63636363636363	0.0050422422802865905	0.061714327107499856	-0.011326265193297724	0.04791800965922892	0.5016779788838612	0.025922031127611593	0.49524886877828056	0.02033932397289199	-0.01041076077792299	0.02674668002142301	0.4962400344753286	0.00970205896030638	2.5413700068452716	2.533956450855145	34.0	34.0	90.13000000000001	90.13	60.60606060606061	58.8235294117647	0.6485693323550991	0.6363636363636364
63	temporal	1363	341	0.11460178373491448	9	0.8371978994805686	55.18181818181819	74.3108504398827	-19.129032258064512	34.09384164222873	86.61583577712611	95.39882697947215	0.7748300548813938	0.04788478738360083	-0.014329182373020676	0.04942211878364371	0.8651152768799829	0.029676148630482832	0.4939668174962293	0.020865986148148427	0.7870117998462055	0.02550864516991895	0.8735725059254472	0.01589575067193699	2.543868336444925	2.521282724581418	34.0	34.0	88.91000000000001	96.87	60.60606060606061	57.142857142857146	0.6030814380044021	0.8181818181818182
63	SIMPD	1364	340	0.10789225197669369	10	0.8412942192649981	65.7264705882353	78.76764705882354	-13.041176470588233	37.67941176470588	70.44117647058823	93.75882352941177	0.7961152424143583	0.03921173024464297	-0.01368398071568806	0.05046147157450456	0.8984216763628528	0.015474204762468658	0.4943169575522517	0.020890360443341145	0.789167100733686	0.055201813942346765	0.9107681534152123	0.024557489644030563	2.5193978180381764	2.6767953829728324	33.0	39.0	85.83000000000001	103.25500000000001	61.224489795918366	52.63157894736842	0.6041055718475073	0.8147058823529412
115	neighbor	574	144	0.06464723171360479	4	0.848581964920408	40.69444444444444	54.75694444444444	-14.0625	24.180555555555557	97.01388888888889	95.375	0.776187181724437	0.02301649328594474	0.004171046773726483	0.07217457307384735	0.8555472263868065	0.012378624977600474	0.5022338830584707	0.029508999072799212	0.5788100080768845	0.05991631517912663	0.7344677661169416	0.03091536068904235	3.177429046928324	2.7754117031287038	26.0	25.0	93.95	82.195	38.46153846153846	43.47826086956522	0.40069686411149824	0.006944444444444444
115	random	574	144	0.20187380755993609	4	0.8648695447051032	66.69444444444444	60.34027777777778	6.354166666666666	45.69444444444446	86.40972222222223	85.625	-0.06244532252658195	0.06507355491475528	0.06452514248397213	0.057260394203579576	0.4735982008995503	0.029050540100596982	0.5255022488755623	0.022456493600329773	0.05006193330644023	0.07143143963457999	0.5188005997001499	0.02792892193253287	3.0839073284750977	3.050546208871645	26.0	25.5	93.95	90.28999999999999	40.0	40.0	0.3310104529616725	0.2847222222222222
115	temporal	574	144	0.07721626406449437	4	0.7731689249846799	63.11805555555556	73.22222222222223	-10.104166666666668	37.84722222222222	64.41666666666667	91.44444444444446	0.7600081654829202	0.044367643554682826	-0.0029410922073316416	0.06793103273423647	0.8555022488755621	0.024698601712813635	0.4986506746626686	0.028240083185537886	0.7609754760571124	0.03601720472031133	0.8546476761619191	0.022558437770921928	2.9890745071308675	3.5644445804063083	25.0	29.0	84.14	106.84	40.0	0.0	0.2613240418118467	0.5625
115	SIMPD	575	143	0.2178152196078414	4	0.8599718283671713	59.36363636363636	70.60839160839161	-11.244755244755243	24.965034965034967	80.76923076923077	95.32167832167832	0.7065425675672589	0.06495055870291233	-0.04301656720995373	0.043643148338767056	0.8398950524737632	0.030793482255032024	0.48227886056971514	0.018129625878508134	0.7325432929592023	0.07651100734897419	0.851559220389805	0.037480566710241435	3.045439342281189	3.2473323867476616	25.0	28.0	90.29	104.78000000000002	40.0	35.714285714285715	0.32	0.32867132867132864
137	neighbor	1470	368	0.18694425313688454	8	0.9272897576088922	39.11684782608695	48.72554347826087	-9.608695652173914	7.858695652173913	100.04076086956522	100.14673913043478	0.7282839711491567	0.04144054221763501	-0.00623614839949681	0.035339044687757844	0.842126309983453	0.025895506973482883	0.497471961757676	0.0139708886693206	0.5618932746751518	0.05217046218778291	0.7354109211252069	0.027417353586270114	2.2895771002422816	2.2012039684672384	24.5	22.0	76.38000000000001	62.17	76.92307692307692	76.92307692307692	0.31020408163265306	0.03804347826086957
137	random	1470	368	0.19024831270703085	8	0.924298147658456	63.934782608695656	58.111413043478265	5.823369565217391	19.0625	96.18478260869566	96.2038043478261	-0.007405307189597976	0.04818537005105927	0.036675062209348505	0.03683761692309148	0.49675491818348955	0.01987005894869903	0.5152279830851261	0.015714855458388022	0.020809283910088162	0.053124442172730525	0.5075105717962861	0.021071798299160786	2.2606509488113593	2.2764342095839707	24.0	24.0	72.19	72.19	76.92307692307692	76.92307692307692	0.25918367346938775	0.2418478260869565
137	temporal	1470	368	0.05840581307563598	8	0.9047132170994018	62.24456521739131	75.22282608695653	-12.978260869565219	16.61684782608696	82.5461956521739	96.37771739130434	0.703683779531327	0.06223539794095931	-0.005034687668403126	0.055721901879366334	0.8282680639823496	0.033900929184905865	0.49810626953484094	0.0230616826261004	0.7268173601849898	0.03409538768193223	0.8513789299503586	0.02020761817995097	2.179638714179503	2.889601712199415	23.0	30.0	69.12	93.45000000000002	83.33333333333333	64.51612903225806	0.23401360544217686	0.3423913043478261
137	SIMPD	1471	367	0.1752920385515061	8	0.9100812263614432	59.02179836512261	70.17166212534059	-11.149863760217983	16.670299727520437	90.04087193460491	96.17711171662125	0.5474862434849148	0.05327975415700059	0.018221313987101563	0.0357881814806401	0.7621824936150453	0.028842395851127037	0.5077873229626191	0.015345395834760663	0.5816520006558419	0.06986007242779127	0.7742790805665196	0.033135767601074576	2.2405897099221317	2.4132442008592125	23.0	26.0	72.19	74.44	80.0	71.42857142857143	0.23725356900067981	0.329700272479564
70	neighbor	2989	748	0.09581998839506292	11	0.9259576141785997	43.04946524064171	57.458556149732615	-14.409090909090908	7.140374331550802	99.93716577540107	99.80748663101605	0.7265629818267166	0.03057613613545083	-0.01267473440512069	0.020728383399517013	0.8351259754738016	0.019286521416923	0.49455295429208473	0.008999147578744827	0.5720846046397977	0.05073332586762161	0.7327391304347826	0.02616492224937189	2.5194925332681066	2.5207874110099464	28.0	27.0	88.6	79.58000000000001	41.666666666666664	45.45454545454545	0.5108732017397123	0.19385026737967914
70	random	2989	748	0.1897561597179835	11	0.9221545834544161	67.84224598930481	62.25	5.592245989304812	13.377005347593583	96.83957219251337	96.80614973262033	0.012638306310232172	0.025000886054272795	0.03420128862748485	0.016777561160171775	0.5053132664437012	0.010541838323597492	0.5143199554069119	0.006998473271270924	0.0029884668832168117	0.015979546941474534	0.5010836120401339	0.0058385572860297575	2.5188074518773433	2.52233285264572	28.0	28.0	86.24	87.33000000000001	41.666666666666664	41.666666666666664	0.44663767146202743	0.4505347593582888
70	temporal	2989	748	0.05394569002405169	11	0.9359157032917674	54.26737967914439	71.06016042780749	-16.792780748663105	6.419786096256685	93.52139037433155	98.86096256684492	0.7975490162337898	0.022426656905939105	0.03551887733300326	0.029396066274519784	0.8885317725752507	0.013813064483546187	0.5153065774804906	0.012774755239440517	0.8131135660181092	0.02442320603077566	0.8910445930880714	0.013589134536575447	2.5112247044259774	2.539385198724605	28.0	28.0	83.64	97.97	43.47826086956522	38.46153846153846	0.41451990632318503	0.5788770053475936
70	SIMPD	2990	747	0.09739812053545135	11	0.9213898540881581	62.23962516733601	72.46184738955823	-10.222222222222221	10.661311914323962	87.24497991967871	98.9384203480589	0.7692591121372898	0.029037079656220665	-0.03465104061513603	0.036732335465446	0.8774347826086956	0.014909787897482929	0.4853835005574136	0.015462199514456258	0.8047223929018127	0.020194440031350458	0.8994392419175028	0.01063127773824738	2.4721488492309946	2.7502716411057033	27.0	31.0	85.96000000000001	87.33	43.47826086956522	35.714285714285715	0.41304347826086957	0.5850066934404283
17	neighbor	777	195	0.15360073862498594	10	0.8499376388239714	37.87179487179487	50.9948717948718	-13.123076923076923	7.061538461538461	99.64102564102564	100.0974358974359	0.7136976338666863	0.057841381638082834	0.017601904480716756	0.02622185357921384	0.826923076923077	0.038381326615186444	0.507051282051282	0.011449084038135743	0.40435586385546574	0.06775151591854234	0.657051282051282	0.029305460129903742	2.5840427571258875	2.6071105523248157	35.0	31.0	94.64999999999999	83.04	57.142857142857146	57.142857142857146	0.40283140283140284	0.15897435897435896
17	random	777	195	0.3239682351257692	10	0.8493461156117258	66.11794871794872	61.225641025641025	4.892307692307693	16.200000000000003	96.41025641025641	96.30769230769229	0.013806387238295604	0.04278066957057683	-0.01633647811779857	0.046837381803051255	0.5060897435897436	0.01854825166183371	0.49294871794871786	0.020108188642766815	0.018665969981190765	0.049773267619966005	0.5076923076923078	0.019559161926144035	2.580717482334409	2.633175180013504	34.0	34.0	92.27000000000001	93.62	57.142857142857146	58.8235294117647	0.35263835263835264	0.358974358974359
17	temporal	777	195	0.1388872682332844	10	0.8613107574689386	45.54871794871795	67.9948717948718	-22.446153846153845	13.117948717948718	93.26666666666665	98.0871794871795	0.7052849271721736	0.057441122375581036	0.006948772374200362	0.047147345972441475	0.8342948717948719	0.025802775080229136	0.5038461538461538	0.020811132154805023	0.7040011171172622	0.05872933288225652	0.8240384615384615	0.023265345440973705	2.5559072742900266	2.727663889242793	34.0	37.0	91.41000000000001	98.14	57.142857142857146	55.55555555555556	0.33462033462033464	0.4307692307692308
17	SIMPD	778	194	0.4390549432979786	10	0.8455187469452928	59.82474226804124	72.55670103092783	-12.731958762886599	14.262886597938143	88.05154639175257	97.94845360824742	0.7382747398342958	0.05031443234902455	-0.027863447243743844	0.06227581445272664	0.8487179487179487	0.029051972291345263	0.48749999999999993	0.02795819940326006	0.7817447968362565	0.06323116313832987	0.8807692307692306	0.03750958676494306	2.537777599700976	2.748437876272779	33.0	39.0	89.03	109.49000000000001	58.8235294117647	54.054054054054056	0.33547557840616965	0.42783505154639173
34	neighbor	1102	276	0.08583802654867888	10	0.8798249550932187	47.1231884057971	54.72463768115942	-7.601449275362318	18.807971014492754	99.04710144927536	97.81159420289856	0.6778053809559642	0.05854845203235	-0.010312289386947903	0.06976320825605456	0.8098395721925133	0.03299525627643354	0.49597696421225834	0.029871396262692113	0.42113299259743836	0.058233686550589206	0.6618428630193336	0.02534152469346806	2.5777561708005923	2.582101095493134	28.0	27.0	102.15	90.71	35.714285714285715	38.46153846153846	0.5263157894736842	0.36594202898550726
34	random	1102	276	0.1109800864933297	10	0.8600700270188857	68.06159420289856	63.32971014492753	4.731884057971015	31.21376811594203	92.231884057971	91.96014492753622	-0.03295432096359961	0.030130548062602843	-0.003612328106267315	0.0391831908880269	0.48659810777457835	0.012635979574411173	0.49841217605923493	0.015945683869314765	-0.03602125128473384	0.04971908708111766	0.48630193336075694	0.019081998787315636	2.5798498588135335	2.574469624658099	28.0	27.0	100.63	100.11	35.714285714285715	35.714285714285715	0.48729582577132485	0.5217391304347826
34	temporal	1102	276	0.0535341803450813	11	0.8851990352241537	52.39855072463768	69.88043478260869	-17.481884057971012	12.304347826086955	90.77536231884058	98.15217391304347	0.8145520788782669	0.04307851645370326	0.008814202660301784	0.04386576292041919	0.8971081859317153	0.02579297738002015	0.5041176470588236	0.01838728733972864	0.7937032931051967	0.04565323105991696	0.8850678733031675	0.02694831037818453	2.5832370747900963	2.562914104848277	27.0	28.0	99.12	110.85999999999999	35.714285714285715	35.714285714285715	0.4745916515426497	0.572463768115942
34	SIMPD	1103	275	0.08507758515925336	10	0.8964905497735524	58.239999999999995	69.91636363636364	-11.676363636363636	15.74909090909091	89.58545454545455	97.61090909090909	0.7523723303472868	0.042355900816422654	0.011747771747495339	0.043215185927511474	0.8632620320855615	0.032849497345755874	0.5047799259563965	0.017848041284021964	0.7633826803986352	0.05116844946980826	0.8691690662278898	0.029366442082663355	2.555275276930395	2.812204542786491	27.0	30.0	98.13999999999999	113.78000000000002	35.714285714285715	31.25	0.47506799637352676	0.5709090909090909
25	neighbor	2076	520	0.14234655761805173	6	0.8057817033173873	39.55	69.84423076923076	-30.294230769230765	15.388461538461542	98.25	98.50384615384615	0.8907808684825669	0.023570990461025017	0.034735525661579836	0.030453029011251513	0.934735576923077	0.016401296272419465	0.5139423076923076	0.01197347058212721	0.7948867348772035	0.039947531026425766	0.8611778846153847	0.02379230942155354	3.6265904178940165	2.8957457568528184	37.0	31.0	93.055	77.21000000000001	28.571428571428573	55.55555555555556	0.855009633911368	0.2903846153846154
25	random	2076	520	0.40302246916434337	6	0.7923110992726295	81.66153846153846	74.0326923076923	7.628846153846155	37.29230769230769	83.9576923076923	84.01923076923077	-0.01885194039485726	0.03435228662932071	-0.0028440819686822772	0.026414305153893092	0.4925480769230769	0.01348941139095982	0.4987980769230769	0.010533126105868595	-0.022866915995844582	0.020187573333012795	0.4915865384615385	0.00742862362517426	3.4428952299518345	3.4496724791534628	36.0	36.0	91.46000000000001	92.61000000000001	30.303030303030305	30.303030303030305	0.7447013487475915	0.7307692307692307
25	temporal	2076	520	0.1861974626121652	6	0.8271611698145013	64.62884615384615	91.66153846153847	-27.032692307692308	38.62115384615385	59.92115384615384	83.35192307692307	0.9062547899626873	0.019988562539366247	0.0037350530139015127	0.02861225552524705	0.9448317307692309	0.012309593640698	0.5014423076923078	0.011374536696462469	0.8495599515959501	0.027891533004544306	0.9080528846153845	0.017601095486221553	3.2657408399212864	3.7999308267805674	36.0	38.0	91.565	91.46000000000001	43.47826086956522	26.31578947368421	0.7225433526011561	0.8192307692307692
25	SIMPD	2077	519	0.2985439576822927	6	0.8166369540218992	83.83815028901734	81.47591522157995	2.3622350674373784	42.333333333333336	75.05202312138728	83.56840077071291	0.25707613869882395	0.039969525574367205	0.009270857160805312	0.018775974451574966	0.6147836538461539	0.017543548546377755	0.5038461538461538	0.007540570741037551	0.32703914926744587	0.03775291561777301	0.6445913461538461	0.018180849604588725	3.363363426355013	3.6433710942111235	36.0	36.0	91.55	88.53	32.25806451612903	28.571428571428573	0.719306692344728	0.8323699421965318
96	neighbor	5268	1317	0.10537739646067325	8	0.8380084857969341	32.69400151860288	52.243735763097945	-19.549734244495063	2.096431283219438	100.25968109339408	100.60060744115412	0.868473455373902	0.009256750201532882	0.001881157839249581	0.02821143179766941	0.9227821227841069	0.006024344577411559	0.5007335805657968	0.012028177015914666	0.7350579535396494	0.025737147705583233	0.8235328388684063	0.01579109450921846	3.5676245261401265	2.7990493640809913	33.0	29.0	94.63999999999999	67.25999999999999	54.054054054054056	66.66666666666667	0.343204252088079	0.004555808656036446
96	random	5268	1317	0.31041241799666996	8	0.8381195937452312	71.37205770690963	65.19589977220957	6.1761579347000755	17.522399392558846	94.34168564920273	93.94457099468488	-0.0030469999934226943	0.022457345457912673	-0.007285687913838279	0.025782529239525235	0.4985916407529527	0.009611985566184473	0.49687303843406616	0.010844103862046341	0.011094812066861238	0.02091078981002135	0.5041460739821502	0.0078112729273012455	3.4543625352916183	3.4192866152366044	32.0	32.0	91.39999999999999	91.28999999999999	57.142857142857146	57.142857142857146	0.2729688686408504	0.2854973424449506
96	temporal	5268	1317	0.07298734169746979	8	0.8390008184024155	65.13515565679575	82.42141230068339	-17.286256643887626	22.488230827638574	71.7129840546697	92.52619589977222	0.8540525792684305	0.015682485473960193	0.0161896323554512	0.02314376637862427	0.9216964524065482	0.0084218154876971	0.5068085728097199	0.009702868589183173	0.8512673424001465	0.01387154508393438	0.9188440198844164	0.00829116366527724	3.300694551340851	3.953047722073654	31.0	35.0	83.63	111.70999999999998	62.5	29.41176470588235	0.2357630979498861	0.43432042520880787
96	SIMPD	5268	1317	0.05290680050808169	8	0.8206415083886536	67.90280941533788	83.47684130599848	-15.574031890660592	22.690964312832193	39.03264996203492	93.95975702353834	0.9000553320346614	0.01231225526370537	0.03566222270310152	0.027783861964348483	0.952539844589866	0.008097998682899118	0.5150280301007929	0.011716327428667368	0.8692328279075427	0.014917227030553381	0.9518445032864122	0.0066245358457958006	3.2674173139005083	3.8309825151437398	31.0	34.0	86.79	99.57	62.5	31.25	0.21943811693242218	0.4996203492786636
88	neighbor	599	150	0.15066555654636543	5	0.4240049176980256	55.19333333333333	69.06	-13.866666666666667	66.54	86.42666666666668	86.52	0.8480697201286576	0.04408255132520936	0.014430606530415946	0.08407848928648397	0.9154166666666667	0.03281101187101673	0.50625	0.03391420957520773	0.6951412187450355	0.09103053356370978	0.8141666666666666	0.04913134324327891	3.4404544965082717	3.113180582240606	44.0	43.0	97.55000000000001	92.725	44.44444444444444	45.45454545454545	0.8914858096828047	0.7533333333333333
88	random	599	150	0.26058451724199533	5	0.47670714876385667	75.99333333333333	72.66666666666666	3.3266666666666658	77.54000000000002	74.25333333333333	73.77333333333334	0.08905419425038479	0.07982657768121369	-0.005954229930257737	0.070511206898246	0.5366666666666666	0.03177612660822938	0.49749999999999994	0.029592134840941173	0.0010998137100207473	0.07472962749810211	0.5000000000000001	0.02744944848666767	3.351838201024705	3.446338932411331	44.0	44.0	97.55000000000001	97.55000000000001	44.44444444444444	44.94949494949495	0.8597662771285476	0.88
88	temporal	599	150	0.24079056198939888	5	0.4162716074828577	67.46000000000001	78.88	-11.42	68.78666666666665	52.85333333333333	81.91333333333333	0.6572160338128956	0.08108937125091505	0.038703778230616305	0.041182341890933526	0.8125	0.04421381131627439	0.5158333333333334	0.01664582029619849	0.6714213660165014	0.09144034437067611	0.8108333333333334	0.04993746088859544	3.237708883239076	3.6183722737958437	44.0	44.0	97.55000000000001	85.215	43.47826086956522	46.51162790697674	0.8464106844741235	0.9333333333333333
88	SIMPD	600	149	0.23733256157186403	5	0.49359265365747657	73.52348993288591	72.55704697986577	0.9664429530201343	77.24161073825502	71.26845637583892	74.99328859060402	0.16728270199827563	0.054947966558210375	-0.006761335564172322	0.06091621259476134	0.57125	0.023676787741958947	0.4970833333333333	0.02514195806924266	0.2594552151055156	0.0972707406253274	0.6104166666666667	0.042624409412656696	3.407474674152554	3.22255995068483	44.0	44.0	97.55000000000001	100.34999999999998	44.44444444444444	25.641025641025642	0.86	0.8791946308724832
48	neighbor	3235	809	0.051666602020977614	8	0.8821669932438011	33.55995055624227	48.678615574783684	-15.11866501854141	3.866501854140915	100.25834363411619	100.5822002472188	0.8594615246278104	0.01676095186118056	-0.01168182248437225	0.019858137266589825	0.9151883336195545	0.008016039894091567	0.4949672753639781	0.008424135659381733	0.7222208428413442	0.02369199032117768	0.8154273284103268	0.013615545201474684	2.882900730060923	2.4607543360618322	35.0	30.0	99.77000000000001	75.27	60.60606060606061	71.42857142857143	0.40278207109737246	0.014833127317676144
48	random	3235	809	0.31454228269397677	8	0.8302315209780408	68.67119901112486	61.06180469715699	7.6093943139678615	21.773794808405437	94.74412855377008	94.74165636588381	0.008191654944076943	0.037365760509238836	-0.005495814533941235	0.027559486519916798	0.5034585074512947	0.015920499252983347	0.4977417138931822	0.012037528704601955	-0.013066634237902131	0.022052575535534642	0.49533220752952845	0.007841071517886013	2.8054421055245413	2.800300069450927	34.0	34.0	94.3	95.01999999999998	62.5	62.5	0.33199381761978364	0.2978986402966625
48	temporal	3235	809	0.08418846020535731	8	0.8649685220083572	56.73423980222497	76.73423980222496	-20.000000000000004	24.435105067985166	87.25587144622992	96.08281829419036	0.8494257929714436	0.02145119658415757	-0.009369264414990742	0.03231928504021618	0.9161090121548648	0.014172801999829506	0.4961298109031236	0.013427013707827236	0.8272449846109231	0.018984923415648173	0.8967442326406777	0.01241203113346288	2.7135747514461563	3.084520953002599	34.0	36.0	93.09	98.66	64.51612903225806	54.054054054054056	0.26367851622874805	0.5710754017305315
48	SIMPD	3236	808	0.0891872997938698	8	0.8581630499124454	62.10643564356436	79.26980198019803	-17.163366336633665	27.242574257425744	67.14727722772278	94.35891089108911	0.8099039603197402	0.025318598644728515	-0.006515897868105203	0.03601835701512391	0.9076077623218272	0.0178571333638672	0.4972040948728223	0.015414979318425155	0.7849667714126584	0.027272889257327706	0.9155360925067262	0.014925994115948622	2.7381218573948107	2.9014409943238517	34.0	34.0	94.76	93.73	64.51612903225806	57.142857142857146	0.2669962917181706	0.5581683168316832
106	neighbor	4036	1009	0.1966319705213583	10	0.8981286725851377	38.33201189296333	59.670961347869174	-21.33894945490585	6.186323092170467	99.7185332011893	100.23191278493559	0.8452624421579777	0.013155571602774483	0.011461769728195759	0.01833104010017977	0.9134758364312268	0.008710772296945897	0.5049317850000612	0.008008201352231271	0.7267461516293129	0.022867893585615674	0.8230127473713914	0.013532080082535104	3.0816896705645327	2.649616569872874	38.0	27.0	107.97	78.01	32.25806451612903	45.45454545454545	0.4274033696729435	0.024777006937561942
106	random	4036	1009	0.34385926712906567	10	0.8783049259362872	72.10703666997026	66.48265609514371	5.62438057482656	17.820614469772053	94.22001982160555	94.16352824578792	-0.028810356326862064	0.014218986495868814	0.021656289541738195	0.02927492008804945	0.48703792312316735	0.006614125571050355	0.5095706503735876	0.013019203806799086	-0.0011886106027273247	0.03090618425058758	0.49952642104359146	0.011520895468207283	3.000772716972247	3.006207793810856	35.0	35.0	101.60000000000001	101.89999999999999	35.714285714285715	35.714285714285715	0.34762140733399405	0.34390485629335976
106	temporal	4036	1009	0.1588181902334812	10	0.8847015228632953	59.38156590683845	75.08919722497522	-15.70763131813677	8.938553022794846	76.82160555004955	98.58275520317146	0.9314162522242464	0.00911052642144284	-0.008525850116083977	0.02794586887625432	0.962431140883605	0.006163514339808714	0.4963861999582858	0.012238949379376456	0.929654300308431	0.011596512702662319	0.9600801158182733	0.007083914048187633	2.977261525224362	3.293291384692454	33.0	39.0	100.11	112.05000000000001	35.714285714285715	46.51162790697674	0.2933597621407334	0.5609514370664024
106	SIMPD	4036	1009	0.17228591130785142	10	0.9088580757280613	67.43607532210109	77.17244796828544	-9.736372646184343	9.771060455896928	71.83448959365708	97.57680872150644	0.7328760533187175	0.023557296853747117	0.017579621405065537	0.03069465755069319	0.8622839142650325	0.01150904783176639	0.5076563976100212	0.013555420153813367	0.80666145138886	0.02454049363970168	0.9103061700222066	0.011347492310467427	2.9312187226510247	3.3514893376206087	34.0	38.0	100.34	107.7	38.46153846153846	27.027027027027028	0.295589692765114	0.5520317145688801
86	neighbor	714	179	0.17644516437741456	7	0.7967411277034471	47.011173184357546	60.85474860335195	-13.843575418994416	15.871508379888267	97.50279329608938	97.4413407821229	0.714458854487717	0.0647420184713467	0.01322199990886035	0.053965052103238216	0.8325369075369077	0.037812231088846564	0.5061771561771563	0.02457100645282947	0.526245359970056	0.09401140977281235	0.7131604506604508	0.048111170530570936	3.7226758745562196	3.3334395756316315	31.0	29.0	90.86	84.22	33.333333333333336	35.714285714285715	0.5266106442577031	0.3128491620111732
86	random	714	179	0.23541925207262482	7	0.7685873804361021	72.60893854748603	65.58100558659217	7.027932960893855	27.424581005586592	87.6927374301676	87.40782122905028	-0.013989000777180604	0.04259404486547306	-0.02324182689639198	0.04789965431098362	0.4951631701631702	0.01654276213582725	0.4909188034188034	0.019078111030355133	0.03702273533878695	0.05399075151241249	0.5133741258741258	0.019575083235935164	3.6945281681521225	3.7263301627970904	31.0	30.0	90.69	88.06	34.48275862068966	32.25806451612903	0.4789915966386555	0.5027932960893855
86	temporal	714	179	0.06828778896602353	7	0.7913131788462523	46.117318435754186	72.03351955307264	-25.916201117318437	17.849162011173185	78.06145251396649	94.58659217877096	0.8455319230073615	0.02310337684689676	-0.03984667996852964	0.047302625724590236	0.9096542346542347	0.020338644683579495	0.48328477078477083	0.019942809977216033	0.8293043965102933	0.042258550680877534	0.9023504273504273	0.028136696412875625	3.6902001710381658	3.7480931376567916	30.0	32.0	88.06	92.43	37.03703703703704	30.303030303030305	0.4173669467787115	0.7486033519553073
86	SIMPD	715	178	0.09219554265463639	7	0.7317862914587876	57.42696629213483	76.89887640449439	-19.471910112359552	25.494382022471918	67.25842696629213	91.26966292134831	0.8154004735166621	0.06499607120445149	-0.009295886908684381	0.08446300080623857	0.9061285936285935	0.04020313283589286	0.4950951825951825	0.034923415022490925	0.8106990612422089	0.06832598109632806	0.9085372960372962	0.03342131043267185	3.673449668626417	3.9148556019840703	30.0	33.0	86.91000000000001	97.11	35.714285714285715	28.571428571428573	0.48671328671328673	0.47191011235955055
84	neighbor	416	104	0.26169299210932373	4	0.7218501678824427	41.59615384615385	58.34615384615385	-16.75	30.673076923076927	95.07692307692307	96.79807692307693	0.779957114648562	0.0778421146527139	-0.02378865623212606	0.05444300948697808	0.8760183591508893	0.05061931929633281	0.4897877223178428	0.02239660921683785	0.6337409436061676	0.12521131064388497	0.7713711990820424	0.0698943777200546	2.9714791535596783	2.8625141338000857	36.0	32.0	116.99000000000001	91.24000000000001	27.77777777777778	37.03703703703704	0.7764423076923077	0.36538461538461536
84	random	416	104	0.13269589571134432	4	0.7145389996004095	68.56730769230768	64.25	4.317307692307692	55.57692307692306	75.80769230769232	74.39423076923077	0.07569289655928446	0.11089578827640742	-0.0026273852161674107	0.03055961239386428	0.5304647160068847	0.045177544533907994	0.49885255306942067	0.012382329453373704	-0.021912428295088337	0.03758634351479883	0.4919391853126792	0.013908771472829193	2.9754991339447026	2.92569981266407	36.0	35.0	113.26	110.21000000000001	27.77777777777778	27.77777777777778	0.6995192307692307	0.6730769230769231
84	temporal	416	104	0.24243357064654525	4	0.7029311230298593	61.88461538461539	71.51923076923077	-9.634615384615385	51.24999999999999	64.48076923076923	74.58653846153847	0.6473653651466925	0.08447618828638416	0.061429785972734005	0.10930758789348939	0.8092082616179	0.04802127951578107	0.5255593803786576	0.04646973250815222	0.6860792481959912	0.1177927442581547	0.8164945496270797	0.06857868157507686	2.970893461251986	2.884198874980319	36.0	35.0	110.92999999999999	118.88	27.77777777777778	29.41176470588235	0.7355769230769231	0.5288461538461539
84	SIMPD	416	104	0.21752091958091901	4	0.7363898479958112	63.17307692307693	75.08653846153845	-11.91346153846154	53.04807692307692	59.88461538461539	70.16346153846155	0.6804735631132164	0.043795124736933165	0.0482924746451758	0.10547183769741673	0.8229489386115892	0.025632279671035908	0.521342512908778	0.04663637800661692	0.6897888659140547	0.07831124707031839	0.8312679288582903	0.04185661656909046	2.958984741906498	2.98505487460411	36.0	35.0	113.26000000000002	110.90500000000002	27.77777777777778	30.330882352941174	0.7355769230769231	0.5288461538461539
29	neighbor	396	99	0.23988217405180753	3	0.5911186699588974	53.61616161616162	69.70707070707071	-16.09090909090909	55.85858585858587	92.11111111111111	91.6969696969697	0.8134970719103976	0.10274431273875008	-0.05606921863679539	0.053644854139500826	0.8880063291139241	0.05683168103757059	0.47670886075949365	0.02224807332206145	0.618131570255289	0.08890661993238094	0.7661392405063292	0.04629715470964995	4.245972996157866	4.054898240516012	44.0	32.0	155.39999999999998	141.76000000000002	41.666666666666664	20.0	0.5606060606060606	0.36363636363636365
29	random	396	99	0.21079380522453645	3	0.5212956413827864	76.08080808080808	68.47474747474749	7.606060606060607	78.8989898989899	68.85858585858585	66.77777777777777	-0.03782733727089086	0.07995346822345682	0.09196644778190162	0.07387182222302084	0.48443037974683545	0.03179420788734112	0.5381962025316456	0.03174069563405062	-0.029985816010249765	0.05495302604857219	0.48981012658227846	0.018848543320980144	4.230567772686042	4.213000279977925	43.0	43.0	154.45	155.39999999999998	40.816326530612244	40.0	0.5303030303030303	0.48484848484848486
29	temporal	396	99	0.07208709717873987	3	0.6233606990654585	71.34343434343435	79.4040404040404	-8.060606060606062	77.42424242424242	49.91919191919192	65.68686868686869	0.6250693937750567	0.10257977717329737	0.03595310859078151	0.07902335169949504	0.789113924050633	0.05881892483651201	0.5143354430379747	0.03214263110227934	0.6719338119773853	0.07183374424759	0.8011075949367088	0.04363331946870091	4.18352316809389	4.368460431375631	42.0	46.0	154.45	161.13	41.666666666666664	39.21568627450981	0.45202020202020204	0.797979797979798
29	SIMPD	396	99	0.1770208643006348	3	0.6716563492331675	72.02020202020202	76.96969696969697	-4.94949494949495	80.69696969696969	50.101010101010104	64.24242424242425	0.5517710789673255	0.07480378458801713	0.0035502939281377376	0.07319017550658778	0.7583544303797468	0.037265852882486475	0.5012658227848102	0.028873872770402934	0.5899486481981217	0.04922269865288339	0.7796202531645571	0.027078772022521944	4.23935752354698	4.2044495433921085	42.0	45.0	155.04	154.95999999999998	39.21568627450981	44.44444444444444	0.5075757575757576	0.5757575757575758
94	neighbor	1764	441	0.0681672446036596	6	0.6647225089363765	51.8344671201814	71.5079365079365	-19.6734693877551	40.006802721088434	96.9297052154195	97.46031746031746	0.8336468192299318	0.02848337087466867	0.0008592153893665188	0.04140505434415856	0.9067103399433428	0.021053309850690025	0.5002881148596445	0.01725078586301999	0.7117385848872834	0.03669963525965609	0.81194469482359	0.021261284142892543	3.854430854470106	3.415483598957934	33.0	31.0	93.13000000000001	85.17	30.303030303030305	33.333333333333336	0.6014739229024944	0.25396825396825395
94	random	1764	441	0.1377778301135013	6	0.6869516805033705	77.23582766439908	70.71201814058958	6.523809523809524	66.437641723356	81.4421768707483	81.17006802721089	-0.0038426442534019055	0.039708316692522616	-0.00755547095385084	0.021759927753032534	0.49857552150399165	0.016059246168065845	0.4970029616276075	0.008368928120933289	-0.007522772171042335	0.02770057868386896	0.497115632243111	0.010591279536219632	3.815005850753241	3.790286345773116	32.0	32.0	91.24000000000001	90.82000000000001	30.303030303030305	31.25	0.5289115646258503	0.54421768707483
94	temporal	1764	441	0.06398212589665482	6	0.7230620194318887	65.06802721088435	80.34920634920634	-15.281179138321995	66.98185941043084	76.79591836734693	83.84807256235828	0.8239002693617351	0.023848635868843324	0.029258158456286355	0.03805407286549696	0.8970480298738088	0.013401471249467405	0.5114924027813547	0.01482479482295811	0.7633693896454445	0.025906422552138084	0.8569920164821013	0.019188673645334282	3.7319427485988523	4.0592647886154865	32.0	34.0	89.47000000000001	93.13000000000001	32.25806451612903	0.0	0.5289115646258503	0.54421768707483
94	SIMPD	1764	441	0.05670059511000794	6	0.7015967021243852	63.95691609977324	82.03401360544218	-18.077097505668934	56.73015873015873	85.00453514739229	94.9047619047619	0.7931581681264307	0.03035426053601766	-0.003893876613829672	0.04473294901506347	0.8872617821272211	0.020419610478377773	0.49887168426474393	0.01919373419774382	0.7653596067629462	0.03125105817909122	0.8611157610095287	0.015090911540520897	3.76034643921159	3.9462069276692313	32.0	33.0	93.07	90.82000000000001	31.25	29.41176470588235	0.5260770975056689	0.5555555555555556
13	neighbor	592	148	0.02986745151479407	11	0.8984518885782998	40.78378378378379	52.66891891891892	-11.885135135135137	11.047297297297296	98.64864864864865	98.52702702702703	0.7670813208025605	0.04895887444788709	0.029067336901574547	0.046542784036238655	0.8635310734463276	0.03385671884140187	0.5116949152542373	0.0188005757611689	0.42473659170518535	0.0949547388276408	0.6649152542372881	0.04456384580464154	2.272816066129991	2.2450500900531303	27.0	25.0	66.93	64.22	62.5	60.66176470588235	0.2668918918918919	0.08108108108108109
13	random	592	148	0.14341770985577393	11	0.8735711595420904	64.69594594594595	59.101351351351354	5.594594594594595	15.93918918918919	94.6418918918919	93.04054054054053	0.011978765447173	0.03128427109622946	-0.03920344496174268	0.046961885860095934	0.5049152542372881	0.013522312958517609	0.48418079096045197	0.018945095900703163	-0.007755604924099513	0.052341164872614025	0.49711864406779666	0.018457290761108386	2.2681745577936194	2.2900009042253355	26.0	26.0	66.49000000000001	64.235	60.60606060606061	64.51612903225806	0.23986486486486486	0.1891891891891892
13	temporal	592	148	0.03205415938180815	11	0.8895297194206935	42.695945945945944	65.22297297297297	-22.527027027027028	6.425675675675675	82.83783783783784	99.04054054054053	0.755029198653399	0.03396519265482634	0.07097281351273743	0.07186840486747498	0.8605649717514124	0.017117432039284473	0.5288135593220339	0.02947940093216755	0.77960648404346	0.04130343041740966	0.8916949152542373	0.024820913670416365	2.2205476874097467	2.503100751393629	26.0	31.0	66.49000000000001	66.49000000000001	65.59139784946237	43.47826086956522	0.21621621621621623	0.28378378378378377
13	SIMPD	592	148	0.08923322221875017	11	0.8852449039381238	45.5945945945946	72.26351351351352	-26.668918918918916	5.0	68.79729729729729	99.38513513513513	0.9024783143465113	0.03668029458745884	-0.06882219023400982	0.03563113982889849	0.9692937853107345	0.015492000347115297	0.47248587570621464	0.01432857916608055	0.8718239089382287	0.03058757941973157	0.9670621468926553	0.010243141963868635	2.204612914601187	2.4941095910007567	26.0	31.0	66.49000000000001	66.49000000000001	68.96551724137932	40.83333333333333	0.21621621621621623	0.28378378378378377
78	neighbor	2025	507	0.1219888029858884	5	0.8636674990060217	58.87376725838264	70.7948717948718	-11.921104536489151	24.015779092702168	93.88757396449704	94.11045364891518	0.8182386132878617	0.026252769411191125	0.013375541079731412	0.04489282132190006	0.8953776325344952	0.015536118733693888	0.5055119825708061	0.01850283984638569	0.7140143183163269	0.027083513198646183	0.8251633986928104	0.015419628435809237	2.9471768966188208	2.930364356525498	31.0	30.0	89.5	83.71	32.25806451612903	35.714285714285715	0.865679012345679	0.4812623274161736
78	random	2025	507	0.14636295952586464	5	0.8805826876710094	74.11834319526628	69.99211045364892	4.126232741617357	32.26627218934911	83.17159763313609	82.81656804733728	0.010714276994012839	0.03852227834347499	0.0031142346358105422	0.03623414325692377	0.5047966594045025	0.01611071829149467	0.5014488017429193	0.015114066241656447	-0.017345915768576147	0.03146915079956568	0.4938053740014524	0.011291569998753028	2.9428972792575117	2.9463734076537555	31.0	31.0	88.75	86.46	33.333333333333336	33.333333333333336	0.7930864197530865	0.7712031558185405
78	temporal	2025	507	0.06150822242012348	5	0.8485812928123855	68.8639053254438	77.26429980276134	-8.400394477317555	30.205128205128204	65.39447731755425	81.99802761341223	0.7688461309184594	0.04072712965956256	0.015479275211709886	0.030304452917595415	0.8702251270878723	0.024444330096375866	0.5064742193173566	0.012641173495741046	0.7338951550079788	0.03183818639994619	0.8385185185185187	0.020849607435785726	2.9103721419611315	3.075223506201124	30.0	33.0	86.46	96.34	34.48275862068966	28.571428571428573	0.7733333333333333	0.8500986193293886
78	SIMPD	2026	506	0.09855250247465004	5	0.8900455099464128	71.10671936758894	76.41501976284584	-5.308300395256916	31.033596837944664	56.86758893280633	89.23715415019763	0.6956758214721865	0.02853477181970978	-0.029241250410908137	0.03306134606697874	0.8374969516656099	0.01817417253786142	0.48812125054870015	0.013567779126270689	0.7281141231383316	0.034019570605586975	0.87404648100278	0.018334411012635565	2.922910789656826	3.0449146950072175	31.0	30.0	91.62	78.91	32.25806451612903	34.48275862068966	0.7704837117472852	0.8616600790513834
67	neighbor	412	104	-0.0024161321940296514	6	0.8709120738470956	27.78846153846154	38.519230769230774	-10.73076923076923	5.5	100.28846153846155	100.02884615384616	0.7975389874629234	0.09295023328324913	-0.0189492088385002	0.09067773793636888	0.871342512908778	0.04666055414354585	0.49099254159495126	0.038219672834350425	0.5073056912725462	0.08362925000196818	0.6999713138267355	0.0386930542710819	3.49147566056386	2.810548902410753	28.0	29.5	90.7	87.71000000000001	40.83333333333333	52.02702702702703	0.2621359223300971	0.3076923076923077
67	random	412	104	0.016608813484081997	6	0.9161712547988587	69.79807692307692	62.49038461538463	7.307692307692307	19.81730769230769	89.27884615384616	89.1923076923077	-0.05098758546171635	0.08113602996340082	-0.045137712086975604	0.0618659833881715	0.48026391279403324	0.03342297435485023	0.4820998278829604	0.025478490014460807	-0.024254581198316603	0.055534186409769565	0.49073436603557086	0.01988721590112783	3.4033459891946696	3.386840010260535	28.0	29.0	88.65	92.07000000000001	41.666666666666664	42.10992907801418	0.2766990291262136	0.25
67	temporal	412	104	0.00011122660782392213	6	0.8690537513738833	67.32692307692308	93.38461538461539	-26.057692307692307	14.153846153846153	39.46153846153847	91.55769230769232	0.8312322012279025	0.053687289346117	-0.016131189920150855	0.07370201917289135	0.8998852553069419	0.03588914285526186	0.4935456110154905	0.028385182249889618	0.6798215326917008	0.08826754934484543	0.8199942627653473	0.04314027560757845	3.161213676666099	4.409196825638356	30.0	26.0	93.18	60.45	50.0	38.46153846153846	0.25	0.3557692307692308
67	SIMPD	413	103	0.03393403182457991	6	0.8895091032910172	52.883495145631066	69.64077669902912	-16.75728155339806	7.941747572815533	64.9126213592233	97.95145631067962	0.8167624678504277	0.03839869762228831	-0.03609656191019789	0.0996900594895562	0.8915375788869764	0.020753588925879946	0.4832472748135399	0.042740318847257944	0.8697671856288489	0.06167198772746756	0.9278542742398164	0.030926369023792654	3.515383842152424	2.859866399328574	27.0	34.0	84.86	96.27000000000001	41.666666666666664	31.25	0.2639225181598063	0.30097087378640774
44	neighbor	1391	348	0.16625103903602506	8	0.646383992825759	49.88505747126437	57.80172413793103	-7.916666666666667	28.477011494252874	98.54310344827587	97.4396551724138	0.7370636297734359	0.062458212284938794	-0.009609155217530651	0.04656330877684695	0.8450822199383351	0.03912430907430332	0.4960174717368962	0.019389630513305663	0.5375148401461322	0.06130942355261594	0.7201284686536484	0.030931316822322513	2.9578316161177227	2.639592896485863	34.0	28.0	112.91000000000001	83.98	31.25	38.46153846153846	0.196980589503954	0.05747126436781609
44	random	1391	348	0.14967305259442604	8	0.6816446721964069	72.8189655172414	66.60344827586206	6.215517241379311	49.448275862068975	80.57758620689654	79.94540229885057	-0.005064901163015545	0.047343846886878455	0.001347862057934668	0.04388486522714492	0.49801130524152104	0.019359069937673154	0.5003288797533402	0.018049690577322315	-0.0167054103164901	0.019569271720060552	0.49414182939362794	0.006833373160120813	2.9210545905486214	2.9028314240761937	33.0	33.0	107.36	108.555	32.25806451612903	33.333333333333336	0.16534867002156722	0.1839080459770115
44	temporal	1391	348	0.06999980476038671	8	0.7002619697206759	63.741379310344826	75.23563218390805	-11.49425287356322	41.96264367816093	66.10057471264368	87.08908045977012	0.8307580782442724	0.02729571803105592	0.02764833599592883	0.04749400619188035	0.8979701952723534	0.020023831722286164	0.5115827338129496	0.0197787688993713	0.7652198038233289	0.05690594359002465	0.8535097636176774	0.034121011666418684	2.8370710393944005	3.5221395414322574	33.0	34.0	104.11999999999999	123.725	34.48275862068966	29.41176470588235	0.14521926671459381	0.26436781609195403
44	SIMPD	1392	347	0.08293924050637175	8	0.6717386963137993	69.44668587896254	79.85014409221903	-10.403458213256483	62.80691642651297	36.39193083573487	74.88760806916426	0.6901473790087047	0.03100811385729846	-0.02275114094634064	0.02990661975469346	0.8494545737883745	0.020290443039863985	0.4906108773570204	0.012433444808147362	0.6744185831585764	0.02545242515016069	0.8646563814866761	0.013869628250475323	2.8918247263285926	2.9653899089431732	33.0	34.0	103.95000000000002	112.91000000000001	34.48275862068966	30.303030303030305	0.16522988505747127	0.1844380403458213
61	neighbor	1948	488	0.13424849608002348	5	0.879970791981013	59.15983606557377	70.88114754098362	-11.721311475409836	23.32172131147541	94.20491803278688	94.25204918032786	0.8034764136609647	0.027450469765310133	-0.029482522259393473	0.024782842920088546	0.8888330716902146	0.0141687409468036	0.4878571428571428	0.009880168338474831	0.7073372460819827	0.02640616937163296	0.8200994243851387	0.018095105684268423	2.9416149526821487	2.924628974560834	31.0	30.0	90.37	83.46000000000001	32.25806451612903	35.714285714285715	0.5102669404517454	0.1987704918032787
61	random	1948	488	0.1321440115675133	5	0.8672096618175197	74.65368852459017	69.92008196721312	4.733606557377049	32.03073770491804	83.99795081967213	83.62704918032787	-0.004826798785843955	0.034149736849840594	-0.02863359592748106	0.037181304482123895	0.49797488226059655	0.013785296355036432	0.48798273155416017	0.015444166551340403	-0.008841041063554123	0.039098881451758855	0.4966457352171639	0.014475646675029485	2.941158296014005	2.9333203712493576	31.0	30.0	89.5	85.65	33.333333333333336	33.333333333333336	0.459958932238193	0.39959016393442626
61	temporal	1948	488	0.02483025050059386	5	0.8551652847066246	68.96516393442624	77.22745901639344	-8.262295081967212	30.14139344262295	65.88729508196721	81.11270491803279	0.7612711605776079	0.036531617756091525	0.013085124279945182	0.03738926118895908	0.8650968079539508	0.021620304082544044	0.5052354788069074	0.015423130388337659	0.729673609904589	0.0372898931567086	0.8309497645211932	0.022243230698871793	2.8978343612712356	3.0752849485088167	30.0	33.0	87.005	95.51	33.333333333333336	28.571428571428573	0.4209445585215606	0.555327868852459
61	SIMPD	1949	487	0.13205110755663485	5	0.879461607915181	71.20328542094455	74.67556468172485	-3.472279260780287	28.248459958932237	73.63449691991786	89.42094455852155	0.5558154516432671	0.024648693803919715	-0.00853568814706972	0.021002139089769258	0.7677969649398222	0.015013828125803689	0.4964207221350079	0.008581398117141462	0.6078527961876937	0.026034508909939323	0.8061695447409732	0.0181286767866022	2.935601022831488	2.951273502234212	31.0	31.0	91.28	82.16000000000001	32.25806451612903	35.714285714285715	0.4171369933299128	0.5708418891170431
56	neighbor	1878	470	0.12609260064037733	8	0.7048154781083819	43.62340425531915	61.25531914893617	-17.631914893617022	9.980851063829787	99.1	99.45106382978724	0.8085969212459322	0.026416034698280147	0.0017582814916328848	0.033089981112229744	0.8860372340425531	0.013271916157360406	0.5007978723404255	0.013485380142645973	0.6103886737492149	0.030614738688143135	0.7566489361702128	0.016351517179722778	2.9898182891581975	2.6429256928312537	30.0	28.0	83.52000000000001	67.35	33.333333333333336	41.666666666666664	0.1799787007454739	0.00851063829787234
56	random	1878	470	0.2732467357573908	8	0.7012073846087347	70.71063829787235	65.81063829787234	4.9	28.304255319148936	86.20638297872341	85.63404255319149	0.05993486854437513	0.051199501326702104	0.006151515276937114	0.032451760611583884	0.5255319148936171	0.022034377848093603	0.502526595744681	0.014128950250258747	0.04806304350586825	0.039542721908650436	0.518218085106383	0.015278670849699387	2.9148821034812116	2.927561246099649	30.0	30.0	80.12	80.24	34.48275862068966	35.714285714285715	0.14589989350372737	0.14468085106382977
56	temporal	1878	470	0.16050782360988536	8	0.6587730916815729	57.897872340425536	71.57872340425533	-13.680851063829786	23.8531914893617	87.33829787234043	91.97446808510638	0.7244757600034052	0.033663579768532556	-0.008975710107974688	0.03317502630164483	0.8472074468085106	0.024020610515047666	0.4962765957446809	0.014007653279003926	0.7336247612136424	0.023796141919150256	0.8401595744680851	0.01654289525540849	2.9305814163544355	2.794632813745957	30.0	30.0	80.525	79.36000000000001	34.48275862068966	38.46153846153846	0.13525026624068157	0.18723404255319148
56	SIMPD	1879	469	0.0877103220743311	8	0.6660021004914879	64.61407249466951	74.13219616204691	-9.518123667377399	32.35181236673774	40.601279317697234	81.6908315565032	0.7061218647639279	0.04313635054214815	-0.01619750399601997	0.03014884627721137	0.8425531914893618	0.02500000000000002	0.493218085106383	0.012719468766221506	0.7396343797147231	0.03637877658750295	0.8779255319148935	0.02476262361490288	2.8941689302132616	2.9684537612449784	30.0	30.0	76.89999999999999	88.83	40.0	0.0	0.13624268227780734	0.18336886993603413
103	neighbor	2734	684	0.21432313879527137	6	0.7715572295367953	45.707602339181285	65.50877192982456	-19.801169590643276	10.994152046783624	98.78070175438597	99.39035087719299	0.8567035906039777	0.03684531841717912	0.010318164624802862	0.036139779450134434	0.9130332670572067	0.021316002429941763	0.5043802292531259	0.014805577469915095	0.7269742629409628	0.022456362853251872	0.8224355809391639	0.01450098581567442	2.7124510417616934	2.567933525934654	35.0	31.0	64.68	57.7	50.0	60.60606060606061	0.5738844184345282	0.07602339181286549
103	random	2734	684	0.35719803881223666	6	0.7678301239313325	74.93859649122807	68.66081871345028	6.277777777777779	32.99561403508772	90.32894736842104	89.88011695906432	-0.02208446757780541	0.018125064993588756	-0.02286680124845124	0.025524465751796475	0.4908665714781356	0.007410820780010708	0.4904989391371649	0.01045592850549952	-0.020113670438872144	0.02395132115075978	0.49274610016146464	0.008647229476919352	2.6939052171313564	2.658046370745585	34.0	34.0	62.855000000000004	64.3	50.0	51.282051282051285	0.4769568397951719	0.46345029239766083
103	temporal	2734	684	0.1191950488112244	6	0.7731110742246347	60.28654970760234	82.12280701754385	-21.83625730994152	27.102339181286546	69.57748538011695	92.06432748538012	0.906068888328103	0.014523784518327986	-0.03232459894675814	0.043936579106661634	0.9446056125648863	0.008243171974146498	0.48666782316283913	0.018077280448600498	0.8913772204924717	0.016169436352683208	0.9363008580311988	0.009782693848050675	2.615498163544503	3.3291209982593437	34.0	38.0	60.6	82.97	52.63157894736842	46.51162790697674	0.42355523043160204	0.6769005847953217
103	SIMPD	2735	683	0.08196192858987983	6	0.7675045479947741	62.01756954612006	81.1303074670571	-19.112737920937043	27.76573938506589	76.96339677891655	97.56808199121522	0.8745018423628274	0.0191899135989229	-0.01583981576881608	0.03657719167099016	0.9296361040312787	0.012231296655709377	0.49333257716275913	0.015073121790921977	0.8475443245623019	0.015497551754128954	0.9161277839309305	0.010452891651971271	2.6627917196559814	2.7342982266709797	34.0	36.0	63.27000000000001	62.83	51.282051282051285	50.0	0.45082266910420477	0.568081991215227
105	neighbor	1120	281	0.10298809608311792	9	0.8418308266397956	33.89679715302491	60.26334519572954	-26.36654804270463	4.530249110320284	99.18861209964413	100.09964412811388	0.8353101847056184	0.030450617732130487	-0.025432735752818993	0.053173586576053276	0.9045119047619048	0.017280814765424583	0.48890079365079364	0.022918252539094353	0.7089705767714826	0.045926389670845155	0.8082738095238096	0.025981630342769648	2.7134174259001984	2.5990453948940075	34.0	29.0	80.93	65.07000000000001	60.60606060606061	60.60606060606061	0.5276785714285714	0.3096085409252669
105	random	1120	281	0.18213297589682526	9	0.8194967015223009	69.92170818505338	63.0	6.921708185053381	18.206405693950177	92.01423487544483	91.15658362989323	-0.021824089146208113	0.02353673700910556	-0.03317371305931913	0.039881911517710575	0.490468253968254	0.010455363496805857	0.48621428571428577	0.016585727501829038	0.010362057222587883	0.05085351410920975	0.5034563492063492	0.018140029584965165	2.7050810984181473	2.687981566713976	34.0	33.0	77.69000000000001	77.25	60.60606060606061	60.60606060606061	0.4919642857142857	0.45195729537366547
105	temporal	1120	281	0.01150622290964514	9	0.8421565412987838	53.779359430604984	76.22419928825622	-22.444839857651246	18.405693950177934	48.74733096085409	93.88256227758006	0.8516374729075009	0.016829689620294457	-0.01372756177356963	0.039835508686805715	0.9161190476190477	0.013742606065312496	0.49404761904761907	0.016919538589814286	0.8667301309373363	0.02154177199708044	0.9136388888888888	0.013543529873564338	2.6424852633667895	2.8140963960667413	33.0	35.0	75.44	95.71000000000001	64.51612903225806	57.142857142857146	0.43839285714285714	0.6654804270462633
105	SIMPD	1121	280	0.05270589121594875	9	0.8311549395769355	67.69285714285714	75.05714285714285	-7.364285714285714	19.214285714285715	33.621428571428574	93.64285714285714	0.8056641786383201	0.019849465216238458	-0.02230890406027176	0.05613799845957216	0.9065674603174603	0.014390414933215568	0.49108333333333326	0.02308622287635855	0.8055281189881246	0.021430781868653766	0.9126071428571428	0.007245580794048479	2.6694817401872015	2.73429179344447	33.0	35.0	75.44	88.69	64.51612903225806	57.142857142857146	0.4647636039250669	0.5607142857142857
93	neighbor	1208	302	0.09356945689682464	8	0.8895636948808424	39.668874172185426	55.99337748344371	-16.324503311258276	8.07615894039735	98.88079470198676	99.40066225165563	0.7603828917193818	0.035187158956130594	-0.017331834813331302	0.06445543280982945	0.8532093663911846	0.027514721381307818	0.4923002754820936	0.02722274686752486	0.6276176652209295	0.03951073840572064	0.7602272727272726	0.02115260895183181	2.355277873935373	2.195597311403807	26.0	26.0	60.91	59.81	76.92307692307692	76.92307692307692	0.3841059602649007	0.1423841059602649
93	random	1208	302	0.20960356762713545	8	0.9113433938137335	67.52317880794702	60.705298013245034	6.817880794701987	19.97019867549669	94.50331125827815	93.68543046357617	0.011348091647828273	0.04232746604861496	0.057190991919864244	0.051746487079118	0.5044214876033057	0.017845674956559983	0.5241942148760332	0.02212047987734495	-0.001163989545082289	0.04150648502448902	0.4994008264462809	0.015013649315830888	2.3282721954899586	2.323082741734371	26.0	26.0	60.69	59.81	76.92307692307692	76.92307692307692	0.3344370860927152	0.34105960264900664
93	temporal	1208	302	0.005483997078345432	8	0.9070686287142736	49.7682119205298	69.17549668874173	-19.40728476821192	5.3344370860927155	84.58278145695364	99.93377483443709	0.8793327205468982	0.02015937746510692	-0.051858861728159636	0.03042308365295345	0.9348760330578513	0.009227581040825727	0.47840220385674925	0.012639503033578891	0.8362408934733173	0.037962990944743064	0.9134504132231406	0.027254861172281868	2.364984221360314	2.2453221883889487	26.0	26.0	62.205	57.36	80.0	74.07407407407408	0.3294701986754967	0.3609271523178808
93	SIMPD	1208	302	0.10691796456413527	8	0.9075927432053709	60.652317880794705	73.33774834437087	-12.68543046357616	13.798013245033111	72.3907284768212	96.21854304635761	0.6823640728088733	0.038843472875018915	-0.016492652031508237	0.047961344370386606	0.8364876033057852	0.028729804208468736	0.49356060606060603	0.0200205142706087	0.7328199922739937	0.03900140519936022	0.8819559228650139	0.020013755145135752	2.2858555195312347	2.425493600872408	26.0	30.0	62.470000000000006	54.07000000000001	76.92307692307692	68.96551724137932	0.3336092715231788	0.3443708609271523
69	neighbor	1100	275	0.17478972974258983	7	0.8668660558670641	40.42909090909091	63.7490909090909	-23.32	10.559999999999999	97.11636363636364	98.85818181818182	0.8570611641538672	0.03128312074771608	-0.02923637221185942	0.043214038576854845	0.9131818181818181	0.02062554782643348	0.4879545454545454	0.017547161951779647	0.7464690993449328	0.03688886087459386	0.8322727272727273	0.021983276889715922	3.756627134305276	3.209459597653831	34.0	31.0	102.09	79.26	52.63157894736842	60.60606060606061	0.47	0.09454545454545454
69	random	1100	275	0.3119263151905108	7	0.870691915133212	74.31272727272727	68.18181818181819	6.130909090909091	31.370909090909095	87.84	88.73454545454545	-0.05753104581997444	0.03848017313900868	0.011672956887775466	0.052997402031675	0.4761363636363637	0.01611073508949754	0.5047727272727273	0.021499807802331385	-0.01212342758485544	0.052216273647684275	0.495	0.0202719119281616	3.6587168133015098	3.684194786497822	34.0	33.0	98.82	98.55000000000001	52.63157894736842	54.054054054054056	0.3881818181818182	0.4218181818181818
69	temporal	1100	275	0.04779391308192704	7	0.868661458963786	65.60727272727271	78.14545454545454	-12.538181818181819	38.22545454545454	65.09454545454545	91.24	0.8730868410025563	0.02638717163007706	-0.05962819532607896	0.06302555745642875	0.9261363636363636	0.014632198729836269	0.4743181818181819	0.026485806272120497	0.7878478178321693	0.04973814281888695	0.8777272727272727	0.03165216428827942	3.533976558112764	4.080534520637884	33.0	38.0	94.63999999999999	116.57000000000001	58.8235294117647	27.027027027027028	0.32	0.6945454545454546
69	SIMPD	1100	275	0.15038188496458743	7	0.8812224237549016	71.60727272727271	74.49818181818182	-2.8909090909090907	35.63636363636364	58.807272727272725	89.14909090909092	0.5646581992827662	0.03377977293956073	-0.007165216815805198	0.05048483554206209	0.7786363636363636	0.02577717614319605	0.49727272727272726	0.020169734302121625	0.631831187032698	0.050140676265510296	0.8159090909090908	0.02605223614710384	3.6242744828124343	3.7412890645449783	34.0	33.0	100.94000000000001	94.63999999999999	54.054054054054056	52.63157894736842	0.33090909090909093	0.6509090909090909
131	neighbor	486	122	0.030613848631853513	10	0.9244287460266212	24.459016393442624	24.57377049180328	-0.11475409836065582	2.024590163934426	100.75409836065573	100.81967213114754	0.6185434856271275	0.1257126051489233	0.019243391068903416	0.06654688720882902	0.7694727891156463	0.06718408210669156	0.5081632653061224	0.026359721295032997	0.23160297457851026	0.05273347575468521	0.5829506802721088	0.02158880306575663	2.7116991248693516	2.6172793802859067	30.0	27.0	85.84	78.375	38.46153846153846	45.45454545454545	0.5555555555555556	0.27049180327868855
131	random	486	122	0.20519412946341503	10	0.9011314888960521	58.803278688524586	51.204918032786885	7.5983606557377055	7.163934426229509	97.71311475409837	97.34426229508196	-0.05655469928702676	0.06506519127380828	0.02610237066310176	0.06253630261175833	0.47861394557823134	0.026400322466870733	0.5110544217687075	0.026919679035018587	-0.01904926909635226	0.05962973734046063	0.4931972789115647	0.021014759109281286	2.696875610901979	2.6972206128646103	29.0	29.5	84.4	85.07	40.0	40.0	0.5	0.4918032786885246
131	temporal	486	122	0.09062139310323064	10	0.9084673834360752	51.59016393442623	70.09836065573771	-18.508196721311478	5.6803278688524586	91.04098360655738	98.87704918032787	0.772167067119879	0.08590242791152423	0.0205013646554149	0.0749900950556845	0.869047619047619	0.043884059924335146	0.5081207482993199	0.02974151998687395	0.6440569929444628	0.06687108375943247	0.8136479591836736	0.0341933230449067	2.6729701660930454	2.8241549905301584	30.0	28.0	84.475	85.14999999999999	41.666666666666664	38.46153846153846	0.448559670781893	0.6967213114754098
131	SIMPD	487	121	0.09803786642732014	10	0.9142680576278521	50.90082644628099	68.77685950413223	-17.87603305785124	6.68595041322314	78.7603305785124	98.23140495867769	0.7907173141114393	0.05453959536203039	-0.022611372236585214	0.05999132815695609	0.8946853741496599	0.03773922664486282	0.4904336734693878	0.02303719581999981	0.7062346878469361	0.06690746595495067	0.8758503401360545	0.04454151113893913	2.6132236071540547	2.9376726329594955	28.0	32.0	82.85000000000001	93.01	41.666666666666664	32.25806451612903	0.459958932238193	0.6528925619834711
47	neighbor	843	211	0.12691430909568477	9	0.8799919992071792	33.39336492890995	38.360189573459714	-4.966824644549762	4.454976303317535	100.40758293838863	100.27962085308056	0.7219803613684727	0.04979022645241407	-0.018432823326974167	0.03240675598332147	0.8295294449140604	0.023307785196852112	0.49230769230769234	0.013690519231480833	0.5018141401112332	0.09295014184415042	0.7012256973795434	0.04316480172225813	2.9887641434585923	2.572295410885392	31.0	27.0	88.83	73.59	34.48275862068966	62.5	0.4697508896797153	0.06635071090047394
47	random	843	211	0.23364693499837158	9	0.8880345205845571	64.09004739336493	56.317535545023695	7.7725118483412325	12.33175355450237	96.21800947867298	95.82464454976304	-0.028823990316180947	0.043319854476137905	-0.02376383069227661	0.0426279884558535	0.4876232741617357	0.018870540188815416	0.49018033248802484	0.017827801105482922	-0.01251266982212842	0.03679424350297155	0.49540011270780504	0.013300224277697507	2.876283335152241	2.896651305188973	30.0	30.0	84.22	87.63	38.46153846153846	34.48275862068966	0.39501779359430605	0.36492890995260663
47	temporal	843	211	0.006913064053587284	9	0.9076034712588388	46.440758293838854	74.8436018957346	-28.402843601895736	4.777251184834123	74.6303317535545	99.85308056872037	0.9126888209385129	0.04444704917916761	-0.0441081103997379	0.05579374265055535	0.9533178360101437	0.027428801240946557	0.48075514229360383	0.02443353162290965	0.8982657779321871	0.04451704452456865	0.9485700197238659	0.028759431828343174	2.7581179924405834	3.801164167892514	30.0	32.0	81.84	97.94999999999999	43.47826086956522	29.41176470588235	0.3096085409252669	0.7061611374407583
47	SIMPD	844	210	0.13929672314880476	9	0.9021179881149892	62.219047619047615	71.10000000000001	-8.880952380952383	9.195238095238095	77.85714285714286	98.31904761904761	0.7177319102478723	0.0410448198191872	0.011103095424757159	0.07890090125108182	0.8456607495069033	0.02338220120635386	0.503670047900817	0.034884975311103954	0.745394679276422	0.049890377800563275	0.8527683854606932	0.0261426167139833	2.7414992352862564	3.7867552705224496	30.0	33.0	81.59	99.50999999999999	40.0	29.41176470588235	0.31398104265402843	0.6904761904761905
127	neighbor	1562	391	0.090217511793656	10	0.8815608096488363	50.78260869565217	70.36828644501279	-19.585677749360613	16.478260869565215	97.08184143222508	97.95652173913044	0.7754091101625074	0.041530205803195275	0.006096774041124376	0.035659340366895304	0.8774596542967149	0.022921827296518614	0.5024125501761285	0.014501253383318136	0.6684558875666807	0.060827350188015536	0.8016445482100434	0.03579689968398667	3.554931353052445	3.39580531718853	35.0	33.0	106.0	102.67999999999999	54.054054054054056	55.55555555555556	0.5832266325224071	0.2966751918158568
127	random	1562	391	0.14646144149764692	10	0.8378234769405372	75.39641943734014	68.0306905370844	7.365728900255753	23.859335038363177	92.34782608695652	92.20971867007673	-0.07286535658121836	0.03520730996601731	-0.024822207419984234	0.040744294651159495	0.46942532972884415	0.015572675401159202	0.48976816580650445	0.017078065581548854	-0.011770541372658882	0.039384499200124864	0.49560907675923654	0.014513698039393024	3.527011008308544	3.5278871974179875	34.0	34.0	105.84	106.42000000000002	54.054054054054056	55.55555555555556	0.528169014084507	0.5166240409207161
127	temporal	1562	391	0.012950132249639807	10	0.8250143980507088	34.076726342711	79.24040920716112	-45.163682864450124	1.5217391304347827	64.16368286445012	100.5933503836317	0.9634598474288927	0.014573483430239214	0.006736646301502491	0.03384903152212411	0.9844699762431393	0.006038108888759031	0.5025804866060457	0.013770190869946538	0.9533625735866685	0.010743198894265588	0.9823932989268451	0.005689409064303094	3.682205679105008	2.943317088523063	35.0	33.0	109.46000000000001	92.78	51.282051282051285	85.71428571428571	0.5019206145966709	0.6214833759590793
127	SIMPD	1563	390	0.1365576224834163	10	0.8848684167320622	72.18205128205128	75.04871794871795	-2.866666666666667	23.648717948717945	85.44102564102565	94.22820512820513	0.4267385557303953	0.04896845330399004	0.03596267575808587	0.05298503801799233	0.6938682723027771	0.022976657986493232	0.5153928074055869	0.022231345859354525	0.484082310586917	0.048378496273718576	0.721098550012288	0.02223797010936461	3.459015821283696	3.8185529008199004	34.0	36.0	105.84	105.30999999999999	55.55555555555556	52.63157894736842	0.5022392834293026	0.6205128205128205
81	neighbor	1332	333	0.032419178762119014	9	0.9028078157225705	35.26426426426426	42.870870870870874	-7.606606606606606	7.621621621621622	100.22522522522523	99.88288288288288	0.6611047808573585	0.04986607922894484	-0.009123770656929042	0.04599857048379251	0.7998877791493658	0.027196317976926947	0.4962181573336326	0.019194665471433787	0.507287151730466	0.05804181865528747	0.7036864549433284	0.028500091284696636	2.2794661007990387	2.5616314547320975	24.0	26.0	71.05000000000001	74.67	68.96551724137932	45.45454545454545	0.2147147147147147	0.012012012012012012
81	random	1332	333	0.21678163749916513	9	0.8999348961990352	61.249249249249246	56.030030030030034	5.219219219219219	16.675675675675677	96.2072072072072	96.13513513513513	0.007280294636446005	0.04968131849161101	-0.05506612218035204	0.03888252718046426	0.5032880709235775	0.020907093089740456	0.4769863090562227	0.01630963697818035	-0.033063012086865885	0.02173528944678541	0.4882280327684884	0.007718755358068189	2.3444224774827305	2.365736350170522	24.0	25.0	72.88499999999999	68.01	62.5	66.66666666666667	0.17417417417417416	0.17417417417417416
81	temporal	1332	333	-0.02613185593351655	9	0.885657654595206	52.08108108108108	76.3993993993994	-24.31831831831832	14.570570570570569	76.38138138138137	97.94594594594595	0.9141098150802118	0.022731036972885196	0.041072653601518974	0.03705277817344711	0.9527466053192685	0.013766530476814396	0.516970598137134	0.015365419933103155	0.893976701310567	0.02155776310687269	0.9452614745819773	0.013455664019051464	2.270840351663364	2.7680625455967167	24.0	26.0	75.00500000000001	62.120000000000005	52.63157894736842	74.07407407407408	0.12537537537537538	0.36936936936936937
81	SIMPD	1332	333	0.041784787374100456	9	0.9259032047818229	47.06306306306307	69.37837837837837	-22.315315315315317	17.6996996996997	88.44144144144144	98.76576576576576	0.8166710109112655	0.039542278579264525	-0.03226611641044389	0.05843162154539161	0.8987767927280889	0.02475460079082692	0.4861575580742902	0.02408587048182567	0.8107556755290076	0.039330776351277144	0.8983896307934014	0.021370897985710686	2.295376051858918	2.4969751438093155	24.0	26.0	72.94	65.2	64.51612903225806	60.60606060606061	0.14339339339339338	0.2972972972972973
120	neighbor	706	177	0.11739889524476882	3	0.8400332891985285	37.83050847457628	59.152542372881356	-21.322033898305087	23.54237288135593	97.48022598870057	95.5367231638418	0.9047703959878536	0.03576170179014046	-0.0021661873022287836	0.06174728173734437	0.9407847082494969	0.02106045934512851	0.500492957746479	0.026370604288309885	0.7575549575535498	0.08272728833738731	0.8364587525150906	0.04824218399596985	2.9409156490906154	2.801803227430865	33.0	30.0	110.85	108.77	41.666666666666664	34.48275862068966	0.21246458923512748	0.14124293785310735
120	random	706	177	0.30728237900454514	3	0.811917786034736	74.15819209039547	66.25423728813558	7.903954802259888	35.36723163841808	80.090395480226	79.14124293785311	-0.0301175101483138	0.08398956944978653	-0.03743701011641826	0.07217181297739048	0.4874748490945674	0.034078064297646204	0.48469818913480883	0.029158270689883307	-0.05512222257919408	0.026068685343101645	0.48005030181086517	0.009631193030704215	2.9011335285723767	2.937331965855579	33.0	32.0	109.92	111.85	41.666666666666664	38.46153846153846	0.20396600566572237	0.1751412429378531
120	temporal	706	177	0.13456967856554275	3	0.7681684692622961	59.87005649717514	80.63841807909604	-20.768361581920903	25.89265536723164	62.68926553672316	84.61581920903954	0.7533718644825258	0.06481704777506679	0.01973537875761483	0.06781737830809592	0.8645472837022133	0.03424409556820691	0.5077867203219316	0.027203941092659334	0.7340854425700336	0.038383475754375604	0.8650000000000002	0.027242764183338177	2.8754597882506427	3.0983178147087083	33.0	30.0	109.5	112.28999999999999	43.47826086956522	35.714285714285715	0.1813031161473088	0.2655367231638418
120	SIMPD	707	176	0.34430232219672885	3	0.7666146883454555	64.85227272727272	74.80681818181819	-9.954545454545453	25.50568181818182	65.9715909090909	86.30681818181819	0.7415905885213372	0.07736912486965598	0.005673615851031844	0.06321892627414882	0.866036217303823	0.04679844754803226	0.5017404426559356	0.024865790381657423	0.768191747087929	0.05116227415017328	0.8853319919517103	0.03291011266263071	2.9956907459639837	2.793601155700963	32.0	35.0	111.85	100.27499999999999	35.714285714285715	55.55555555555556	0.15558698727015557	0.3693181818181818
125	neighbor	1294	324	0.11458615678969777	11	0.9127878756887301	35.617283950617285	41.589506172839506	-5.972222222222223	4.333333333333334	100.39814814814815	100.35185185185185	0.6849921963499409	0.03901205127539376	-0.002555034388476185	0.037098781875305735	0.8185862785862786	0.02171020489967614	0.498999108999109	0.015823416860959345	0.3698508166239814	0.04575725749747324	0.6386337986337987	0.018658421933579215	3.923596631394324	3.0679200756604685	28.0	25.0	74.33000000000001	79.775	55.55555555555556	41.666666666666664	0.07341576506955177	0.22530864197530864
125	random	1294	324	0.2152798765093687	11	0.8880881823558829	62.93827160493827	54.51234567901235	8.425925925925927	13.219135802469136	97.96913580246914	97.87345679012344	0.006969267736648665	0.05236284281290564	-0.0008908475401446126	0.033814023797196315	0.5028868428868428	0.021483884728292154	0.49958716958716953	0.014208901770991222	0.0197330147034514	0.03188549818431462	0.5070062370062369	0.011565928703453946	3.8659216061280186	3.8173476717394874	27.0	28.0	75.2	72.85499999999999	52.63157894736842	50.0	0.1035548686244204	0.10493827160493827
125	temporal	1294	324	0.03120949944193696	11	0.8693709795471216	53.00617283950617	66.6358024691358	-13.62962962962963	10.641975308641975	92.59567901234567	98.94135802469137	0.7567933209732385	0.03156663368348734	-0.02097268963540937	0.03010696744766758	0.8597505197505197	0.019277812269137808	0.49071280071280077	0.012817199482099853	0.7906022251693755	0.028320931901018455	0.8816750816750817	0.017247393105360616	3.8644456311188917	3.7646081959644504	27.0	29.0	75.01	74.69000000000001	51.956815114709855	50.64102564102564	0.11360123647604328	0.06481481481481481
125	SIMPD	1295	323	0.17187569395614605	11	0.8911872196092828	55.38699690402477	68.87925696594428	-13.492260061919504	8.904024767801857	92.60371517027863	99.31578947368422	0.7011404606684073	0.04593760705339045	-0.032272992896709554	0.04965663020653263	0.8399079299079301	0.024468405293316856	0.4865043065043066	0.020915469452175522	0.7475562556544706	0.03144894489031079	0.8677992277992278	0.018024266560568998	3.836598925079218	3.9517682143425485	27.0	29.0	73.34	85.15	55.55555555555556	41.666666666666664	0.11583011583011583	0.05572755417956656
4	neighbor	2313	579	0.12177835798896866	7	0.8186754491598937	52.968911917098445	78.86528497409326	-25.89637305699482	20.3385146804836	96.42141623488774	96.23316062176166	0.8946965056319099	0.017044620573808008	-0.020005633409816613	0.04311015357554246	0.9361938631116405	0.014787134293091479	0.4915887763461681	0.01766865375258494	0.7703543184048204	0.015422859263287356	0.8465433454978774	0.010536988524526641	3.719164216722488	3.2561838458337284	37.0	35.0	107.86000000000001	93.58	27.77777777777778	47.61904761904762	0.27150886294855164	0.15889464594127806
4	random	2313	579	0.1266912305224448	7	0.8098162043594829	82.84110535405871	75.93609671848014	6.905008635578585	31.642487046632127	85.21934369602764	85.04835924006908	-0.014925498884941402	0.028090485335046145	0.01587906961173554	0.02982653869013989	0.49385566396067626	0.011506231820023858	0.5064627243613615	0.012040352909177092	-0.006587780206741556	0.022375022851128013	0.497686564385194	0.007838769767054107	3.6556617190421647	3.647005946369317	37.0	37.0	104.35	102.99000000000001	28.571428571428573	28.571428571428573	0.245136186770428	0.26424870466321243
4	temporal	2313	579	0.07387827654983153	7	0.7832555977383833	72.01899827288429	89.49913644214162	-17.480138169257337	30.471502590673573	69.04145077720207	86.46632124352331	0.8420504723154225	0.019087182368999863	-0.005337907569001965	0.0335393366548958	0.9178567438742832	0.009503896396966456	0.49784017278617715	0.014100128598781226	0.7960722998854187	0.026215163695548327	0.8887586579280553	0.018137265914020487	3.5573901118373454	3.8574402890746207	36.0	38.0	102.58000000000001	114.75	30.303030303030305	26.31578947368421	0.23432771292693472	0.307426597582038
4	SIMPD	2314	578	0.1118727556989622	7	0.8354478083885203	71.37024221453288	80.03806228373702	-8.667820069204152	26.830449826989614	84.7491349480969	91.52595155709344	0.5917600921277854	0.0352725096939571	-0.02683760125285557	0.03238830818047357	0.7841969538988606	0.0191998222545805	0.4890035004096225	0.013532532635301334	0.6094680146257925	0.03547551386318319	0.7907760482609667	0.013273083072307387	3.717502157863694	3.2508168009725433	37.0	36.0	110.17	90.1	27.77777777777778	32.25806451612903	0.2337942955920484	0.3096885813148789
40	neighbor	4731	1183	0.1697515635808414	8	0.8643697233124638	48.036348267117496	71.80811496196111	-23.77176669484362	14.399830938292478	98.56297548605241	98.71005917159763	0.8985490949532006	0.010398865578634283	-0.012437732972297343	0.017857955101280635	0.9417569870027922	0.007251172851416711	0.4948260943256527	0.007601813515368273	0.8091778744842756	0.020671771454898697	0.8740927824015843	0.01282483814241128	3.6361741077857825	2.965964524327788	36.0	31.0	121.0	87.58000000000001	28.571428571428573	48.78048780487805	0.5548509828788839	0.2037193575655114
40	random	4731	1183	0.31190523829005673	8	0.8714207394291135	82.23415046491971	74.541842772612	7.6923076923076925	31.081994928148774	90.98309382924768	90.66187658495352	-0.004565961775463012	0.017377613823018105	-0.007147375238281894	0.020947945152253365	0.4981509977609477	0.007094555939751493	0.4970370469487337	0.008792479472794454	0.012153368333052927	0.023225146742198194	0.5044807807245253	0.008380251700822891	3.5504511889139483	3.541359637939019	36.0	36.0	113.58	111.77	30.303030303030305	30.303030303030305	0.4848869160853942	0.4835164835164835
40	temporal	4731	1183	0.033683591654858125	8	0.8695139572989263	69.3702451394759	90.30600169061708	-20.935756551141168	28.973795435333898	71.22062552831784	92.81149619611159	0.8916012888657059	0.011047586502762576	0.0005373595100420347	0.0285477009870654	0.9398555766674695	0.010434516904194604	0.5002593643232441	0.011697653536274841	0.8346215003178165	0.019065764340977818	0.8988220444063837	0.01500456969312494	3.395126182715126	3.8527218361411135	35.0	38.0	112.16	116.44	33.333333333333336	26.31578947368421	0.41597970830691183	0.7590870667793744
40	SIMPD	4732	1182	0.1320189878167204	8	0.8609569285260378	56.54822335025381	80.74027072758037	-24.192047377326563	26.510998307952622	84.89847715736042	95.67343485617597	0.8180165126753888	0.023076563331327352	-0.004276897480916064	0.017873433780790288	0.9053489610366368	0.014566396737135442	0.4982983730961288	0.00718650851860439	0.826246245293269	0.01707234148710843	0.9140394287043829	0.01039374397071442	3.6408522349611054	3.0334131244194733	36.0	34.0	114.10000000000001	110.77000000000001	27.77777777777778	54.054054054054056	0.463229078613694	0.5702199661590525
53	neighbor	2378	595	0.2186679871960368	7	0.9054190571848482	39.001680672268904	57.12605042016807	-18.12436974789916	7.663865546218488	99.69243697478993	99.90252100840337	0.8339734751114479	0.03157814176164183	0.025915769076313433	0.036844031080611066	0.8969537815126051	0.021354553744102757	0.511029411764706	0.015820945825489673	0.6143324623203607	0.058424660554811686	0.7538865546218487	0.03010164060373166	2.3618713475308137	2.49232528026368	30.0	28.0	80.74000000000001	69.64	88.23529411764706	71.42857142857143	0.24179983179142137	0.01680672268907563
53	random	2378	595	0.3904733875849742	7	0.8731521833734635	70.54285714285714	64.98655462184874	5.556302521008403	21.20168067226891	92.25378151260504	92.95294117647059	-0.00569388488190613	0.036231146973051465	0.03162712947468112	0.04080863414585413	0.4976890756302521	0.015307328766341896	0.5133403361344537	0.017406891635819315	-0.0037774374983821747	0.03456034798085934	0.4984243697478992	0.013020550128737578	2.39246318388341	2.352811881404808	30.0	29.0	79.54	80.48	85.71428571428571	86.95652173913044	0.19638351555929354	0.19831932773109243
53	temporal	2378	595	0.3402871463974932	7	0.8785358758671308	53.265546218487394	71.69411764705882	-18.428571428571427	10.69747899159664	87.61176470588235	97.96470588235294	0.8702045094065685	0.01778279532063774	-0.016471074059006385	0.026049718465362373	0.9266806722689076	0.014262524430666931	0.493172268907563	0.010868169108966269	0.8512465222455559	0.017105273411215514	0.9134453781512605	0.01052728555997276	2.396698054790316	2.36483691722111	29.0	31.0	79.29	81.67	85.71428571428571	85.71428571428571	0.22413793103448276	0.08739495798319327
53	SIMPD	2379	594	0.2734005400980745	7	0.892943619009703	59.61784511784512	71.93097643097643	-12.313131313131311	9.468013468013469	88.86700336700338	97.65151515151516	0.7427758485660841	0.030051617196431592	0.0004616230363525986	0.04268799047220138	0.8602941176470589	0.01670135034819478	0.5003151260504202	0.018405147931390982	0.7795356183118873	0.020225570545404133	0.8933823529411764	0.009184421287099617	2.3410448193190145	2.5883553601456537	30.0	29.0	79.29	82.7	88.23529411764706	79.47368421052632	0.2362337116435477	0.03872053872053872
2	neighbor	927	232	0.05741833566516803	6	0.7901927834538085	53.86206896551724	72.63793103448276	-18.775862068965516	44.16379310344827	94.29741379310344	95.59482758620689	0.802266336609639	0.03648417873839798	0.013997455152746108	0.055759215335829906	0.8810892940626459	0.024724796816945768	0.505481533426835	0.023535360300024632	0.6986030327523576	0.046981400253880645	0.8090462833099579	0.02700622629307114	3.0773135339717452	3.022502697522235	38.0	35.0	104.80999999999999	105.25	60.60606060606061	53.34281650071124	0.45415318230852214	0.1939655172413793
2	random	927	232	0.12357313012547096	6	0.7783868538105332	77.26293103448276	72.35344827586206	4.9094827586206895	59.38362068965517	82.55172413793103	83.17241379310346	-0.009270765672307302	0.05182305508678106	0.01936609116858219	0.07223367351618208	0.4954184198223469	0.02274247114900368	0.507947639083684	0.0306643584167288	-0.007567549369584581	0.033817202184490684	0.4971131369798972	0.012758354160366357	3.0773711920390685	3.0322347460999555	37.0	38.0	104.81	104.485	58.8235294117647	60.60606060606061	0.41316073354908306	0.3577586206896552
2	temporal	927	232	0.00987402075698052	6	0.79617317860466	63.91810344827586	77.03448275862068	-13.116379310344827	61.67672413793103	79.42672413793103	90.34051724137932	0.7894643151123466	0.0461787554163073	0.05098399856358739	0.04907768814098257	0.8819541841982235	0.027588627880102055	0.5220663861617578	0.021244363445697675	0.6152316480451988	0.0385461681325141	0.7913277232351567	0.02420947681621553	3.007970413358289	3.218253872410024	38.0	37.0	107.63	101.27000000000001	62.5	52.63157894736842	0.3667745415318231	0.5431034482758621
2	SIMPD	928	231	0.02326583684983482	6	0.819929268723528	55.290043290043286	80.61471861471861	-25.324675324675326	58.41125541125541	66.13419913419914	98.08225108225108	0.9116357737266318	0.018349164866381416	0.009784806348064523	0.04440828233444282	0.9618045815801777	0.013787707185218894	0.5041725105189341	0.018867883198287118	0.8840268113310875	0.03055209839101099	0.9597124824684432	0.01670655465765464	3.025032848745279	3.1768334580419575	37.0	38.0	107.97	97.70999999999998	62.5	52.63157894736842	0.37823275862068967	0.49783549783549785
104	neighbor	350	88	0.1167386945757038	1	0	63.13636363636363	85.19318181818181	-22.05681818181818	99.2613636363636	61.98863636363637	39.125	0.9075772007539239	0.06832302293412854	-0.04559362224078537	0.1057141000952322	0.9484126984126984	0.03963012411302044	0.4813492063492063	0.041129569307292474	0.7622058699316303	0.06853848507674648	0.8593650793650793	0.040064510841573406	5.196006562188691	5.376044330987851	45.0	45.0	128.45999999999998	119.00999999999999	44.44444444444444	42.5531914893617	0.14857142857142858	0.14772727272727273
104	random	350	88	0.09969633306084887	1	0	83.625	78.04545454545453	5.579545454545455	99.47727272727273	12.71590909090909	12.863636363636363	-0.023937996100668445	0.07949746147150583	0.002338688202824635	0.05373471299744406	0.48960317460317454	0.031561866604058395	0.5007936507936508	0.02123664787342803	0.029486632139633973	0.06680010570008918	0.5117460317460317	0.025865711306978862	5.213963433380805	5.261423823594638	45.0	45.0	127.23	126.85	43.96135265700483	43.47826086956522	0.14857142857142858	0.14772727272727273
104	temporal	350	88	0.0370457992399566	1	0	68.21590909090908	89.67045454545453	-21.454545454545453	98.01136363636361	22.374999999999996	28.045454545454547	0.762400998479046	0.1085864949591467	0.0050672172804059334	0.07544928151973461	0.8676190476190475	0.06716724387328907	0.5014285714285714	0.028954225783607873	0.7009597254399351	0.041584408525987285	0.8238888888888889	0.023456241457030184	5.179830064103072	5.445784603682884	44.0	47.0	128.45999999999998	123.19000000000001	44.44444444444444	42.5531914893617	0.12571428571428572	0.23863636363636365
104	SIMPD	351	87	0.10885180740935908	1	0	80.59770114942529	80.3448275862069	0.2528735632183904	99.39080459770115	11.689655172413794	12.632183908045977	0.1372586430547313	0.10081161356987141	-0.04138119129559585	0.08401084667898036	0.5571665285832643	0.04265932461980055	0.4817729908864955	0.03546620512511016	0.05089133811365855	0.07867695553255737	0.5209196354598177	0.03215406265134487	5.199119512769813	5.399994148482746	44.0	45.0	125.91000000000001	139.11999999999998	44.44444444444444	42.5531914893617	0.12535612535612536	0.2413793103448276
0	neighbor	552	138	0.09531840198514079	9	0.8181253371096897	46.1231884057971	62.173913043478265	-16.05072463768116	28.181159420289855	94.74637681159419	95.29710144927537	0.737803467439586	0.059001912070282825	-0.026015731981343448	0.055719831774384575	0.8404220779220779	0.030379358493878354	0.48977272727272725	0.022693040081479873	0.5459329326718193	0.07700035938776438	0.7200324675324675	0.037799250136014595	4.223500920766459	3.1831407814910833	28.0	28.0	102.05999999999999	94.245	24.390243902439025	38.46153846153846	0.6358695652173914	0.2318840579710145
0	random	552	138	0.26869201790862507	9	0.711529237542526	72.09420289855072	67.0	5.094202898550723	47.710144927536234	86.1086956521739	85.44927536231884	0.011525465576967663	0.07084552187151606	0.027887150575173537	0.05933233874627975	0.5039610389610389	0.030540473575683465	0.511168831168831	0.024082593867229597	-0.05658404621773362	0.060626387088264615	0.4784090909090909	0.02253829128676733	4.058134930573683	3.9844695221184483	28.0	28.0	101.29	95.5	31.754032258064516	32.795698924731184	0.5561594202898551	0.5507246376811594
0	temporal	552	138	0.10826082428900907	9	0.8617150793147024	61.40579710144928	75.59420289855072	-14.18840579710145	35.63768115942029	57.528985507246375	91.73913043478261	0.7757585537404731	0.05186260506183302	0.003997367883721736	0.069375958627202	0.873831168831169	0.03373193812778382	0.5009090909090909	0.02795369698698803	0.7472083660452253	0.06392824248726421	0.8533116883116882	0.03900398066446739	3.7281421457231176	4.486253733723105	28.0	31.0	98.505	103.06000000000002	32.25806451612903	31.25	0.4782608695652174	0.8623188405797102
0	SIMPD	552	138	0.08098624174475617	9	0.8799244941419838	63.565217391304344	73.73188405797102	-10.166666666666666	37.26086956521739	75.97101449275362	92.06521739130434	0.652449835315819	0.06157288772246559	-0.015308683151830782	0.060276136856102815	0.805422077922078	0.03934605487300887	0.4937987012987012	0.0235377070870659	0.6508697081000989	0.08499760744776547	0.7886363636363637	0.0459148768374053	3.85241645174166	4.2994869781257385	28.0	31.0	99.39999999999999	112.735	33.333333333333336	26.31578947368421	0.4945652173913043	0.7971014492753623
80	neighbor	3228	808	0.20272662077723877	12	0.9486553142571342	43.08787128712871	62.23886138613861	-19.150990099009903	4.678217821782178	99.82054455445544	100.02103960396039	0.7898396117945847	0.020302657523533146	-0.007726290938576441	0.0409855657605095	0.8771987157436074	0.01021972245614072	0.49632687382945384	0.017875758488954736	0.650910051895163	0.015536704003409278	0.7779153766769867	0.007913785496790502	3.7533721941256752	3.229099629751279	35.0	29.0	95.51	72.11	51.282051282051285	62.5	0.44640644361833953	0.0655940594059406
80	random	3228	808	0.358507614024131	11	0.964789570956172	72.64480198019803	65.95049504950495	6.694306930693069	10.26237623762376	97.04331683168317	96.98762376237624	-0.011193953807997026	0.03311127693087894	0.00030642050860478774	0.012815379636390921	0.4950110843557696	0.014379272449830588	0.5001184879409853	0.005474405953120456	-0.020665683233908515	0.018007242745163143	0.49233841684822083	0.006738969108768069	3.6574937239635625	3.6240722453369196	34.0	34.0	92.71000000000001	91.85000000000001	52.63157894736842	52.63157894736842	0.3736059479553903	0.3564356435643564
80	temporal	3228	808	0.08296697327064825	12	0.9499462604606516	48.12623762376237	78.75866336633663	-30.632425742574256	2.1967821782178216	71.61014851485149	100.18935643564356	0.9757208611740875	0.007721403999188011	0.011656140319293063	0.03620737278982576	0.9886490463631846	0.004420527093767322	0.5050596261896572	0.015537603502692537	0.9665215636910476	0.011540288281703698	0.9847102778733324	0.006582815887817101	3.586408918814665	3.753355296094446	35.0	31.0	89.735	111.72	57.142857142857146	32.25806451612903	0.31195786864931846	0.6027227722772277
80	SIMPD	3229	807	0.19725395617796254	12	0.9560570590416545	66.64436183395291	76.95662949194548	-10.312267657992566	9.213135068153655	82.5278810408922	98.0272614622057	0.7497833659203733	0.018875759167583477	-0.0057379088317366265	0.03167240701751841	0.8689905591866378	0.010244378485933327	0.4976627298092726	0.013408477777090862	0.7722528548415831	0.02121459832990658	0.8927435691625579	0.012639804286275062	3.56368711236456	5.013859411382272	34.0	37.0	90.89999999999999	98.83	55.55555555555556	46.51162790697674	0.3050480024775472	0.630731102850062
74	neighbor	842	211	0.10002984667955561	6	0.7841553886964342	46.93838862559242	64.69668246445498	-17.75829383886256	22.061611374407583	97.86255924170615	98.1042654028436	0.7880429350699292	0.034926085432995996	0.0015821594602811074	0.07891634446101616	0.8765638207945899	0.021469377345157394	0.5006198929275852	0.032136439808300256	0.6471929240920714	0.06194015077743094	0.7830938292476755	0.03150051776819096	2.4990750201334597	2.6302846520949323	31.0	30.0	77.58000000000001	70.08	64.51612903225806	60.60606060606061	0.47268408551068886	0.1943127962085308
74	random	842	211	0.31425761968167204	6	0.7717874403655024	72.99526066350711	66.54976303317535	6.4454976303317535	39.77725118483412	88.67298578199052	87.44549763033176	0.07705306186982794	0.06593737795280827	0.03439905804928271	0.05839432209951326	0.5315300084530854	0.027312685689892667	0.5146097492251338	0.024297458217417932	0.026306667125899342	0.03211990220339076	0.5096999154691463	0.01186965777070121	2.52295878482202	2.5414718146288884	31.0	31.0	74.39	77.1	64.51612903225806	64.51612903225806	0.4168646080760095	0.41706161137440756
74	temporal	842	211	0.3239612288410729	6	0.8095110482307731	64.6303317535545	78.02369668246445	-13.393364928909953	32.492890995260666	79.04265402843602	90.67298578199052	0.7767528386208034	0.04525118118996677	0.012250968129276719	0.05025043015342404	0.8646449704142013	0.032808430799245385	0.5045153564384333	0.021193896825945212	0.7225312300353404	0.04640137228341115	0.8352000563539026	0.024938735933631544	2.424684609384486	3.0539042700494843	30.0	35.0	70.39500000000001	108.2	66.66666666666667	54.054054054054056	0.3646080760095012	0.6255924170616114
74	SIMPD	843	210	0.2694303366766387	6	0.7967178450265306	66.23333333333333	74.53809523809524	-8.304761904761905	26.304761904761897	65.65238095238095	96.16666666666666	0.6992367271019885	0.07722954690563971	0.020050679888160828	0.07428282365237586	0.8397224570301495	0.05069192356264057	0.5086644125105664	0.03137992500255191	0.7179060472659389	0.07773547800043241	0.8414764722457031	0.0452392579282429	2.4295666950950423	3.095639979910898	31.0	35.0	71.10999999999999	112.49000000000001	64.51612903225806	55.55555555555556	0.3570581257413998	0.6571428571428571
12	neighbor	644	162	-0.01437209508974573	4	0.7450971578201757	47.94444444444444	68.81481481481482	-20.870370370370374	18.790123456790123	79.40123456790124	96.80246913580247	0.884249406598175	0.04817697962970186	-0.04143929334859826	0.03188565075320434	0.932029598308668	0.032026264468464634	0.48259337561663146	0.01380984714290756	0.8691371653678823	0.05177219269988011	0.9086680761099366	0.03386691576726891	3.2080100521977855	2.934426507771268	45.0	34.0	129.51000000000002	99.03999999999999	23.25581395348837	53.34281650071124	0.2375776397515528	0.2037037037037037
12	random	644	162	0.09645371329425072	4	0.7799527209517934	78.0493827160494	74.48148148148148	3.5679012345679006	54.50617283950618	71.51851851851852	70.58641975308642	0.013254568922997511	0.05839802787157599	0.010141677606672417	0.046833677156797926	0.5054968287526428	0.02466032367854824	0.5041226215644821	0.018585855765309203	0.008320567914729082	0.027010487357479546	0.5031007751937985	0.01019267236745014	3.1885467594454893	3.194066859381741	44.0	43.5	123.6	122.625	24.695121951219512	25.641025641025642	0.2220496894409938	0.2654320987654321
12	temporal	644	162	0.0906528917951913	4	0.8447889367479204	78.4567901234568	83.12345679012347	-4.666666666666668	54.67283950617285	12.209876543209877	73.46913580246914	0.7090542969566492	0.05492912607342546	0.01646345528063987	0.0641153712870257	0.850140944326991	0.02911833131413658	0.5072233967582804	0.026734992444986456	0.6622068416743304	0.06273443555663791	0.7966878083157153	0.03697371605571657	3.1698445140079667	3.244395142866894	44.0	42.0	122.09	134.175	28.571428571428573	20.833333333333332	0.2236024844720497	0.25925925925925924
12	SIMPD	645	161	0.11321028791173547	4	0.822902679086585	68.33540372670808	74.97515527950311	-6.6397515527950315	35.39751552795031	77.2111801242236	82.0	0.5245342699710525	0.0598413604421998	0.02703948289094458	0.06087648489210081	0.7458413461538462	0.028143289993080352	0.5116346153846154	0.025754875450435692	0.5301720937090033	0.06270084793211848	0.7414423076923078	0.0321408164504356	3.2035078196882054	3.086388164900473	45.0	36.0	126.96	109.89999999999999	23.80952380952381	40.0	0.23255813953488372	0.2236024844720497
76	neighbor	1524	382	0.1331841018082087	10	0.8660949707800357	44.232984293193724	59.21989528795811	-14.9869109947644	12.269633507853403	98.86910994764398	99.84554973821989	0.8028727210842606	0.03837574920956361	0.02854343429987103	0.05209279882676445	0.8847860336384926	0.022899399399130733	0.5124568873749202	0.021820326208673746	0.6354423430547929	0.040174474233090396	0.7726570151160315	0.024262820511921385	3.041375148347673	2.83808614600143	36.0	31.0	54.11000000000001	52.64	52.63157894736842	41.666666666666664	0.5131233595800525	0.15706806282722513
76	random	1524	382	0.2320575526433607	10	0.8232669749744805	69.91884816753927	62.494764397905755	7.424083769633508	26.37696335078534	94.1282722513089	94.01047120418849	0.0001355835126201521	0.03737492885195522	-0.018042351241592657	0.023073863585128234	0.49998722588886524	0.015133387140409757	0.49246540344901	0.009632238152656526	0.0024758246476288214	0.03149612767615488	0.5008984458164786	0.011523835850141094	3.0023252573978496	2.9760728889032393	35.0	34.0	54.02	57.28	52.63157894736842	52.63157894736842	0.45013123359580054	0.4083769633507853
76	temporal	1524	382	0.058927879382550834	10	0.8667264794936278	59.50261780104712	78.00523560209425	-18.502617801047123	22.486910994764397	65.86910994764398	95.47120418848168	0.8386834301099512	0.022587384528105384	0.04956152665224931	0.0616708046778465	0.9081690440706833	0.012918852290563687	0.5208920587609113	0.02516582396167409	0.829806878822567	0.04199592432933709	0.894243133915265	0.025520826984046167	2.8997815519283776	3.56472755766349	34.0	38.0	53.66	59.31	54.054054054054056	51.282051282051285	0.38779527559055116	0.6570680628272252
76	SIMPD	1525	381	0.133021262192291	10	0.8499449754035929	68.74803149606299	77.85301837270342	-9.104986876640421	24.94488188976378	69.9737532808399	94.0	0.6813089033576972	0.032017702146002594	-0.012376457094207571	0.04244348152127899	0.8395123839009289	0.022369519161836587	0.4946121431028551	0.017991664983239928	0.7328042443562965	0.03737746254443154	0.8735552115583076	0.019561972216609387	2.9344473777307396	3.2995146524698447	34.0	37.0	54.04	53.32000000000001	52.63157894736842	51.282051282051285	0.3888524590163934	0.6535433070866141
21	neighbor	879	220	0.0915267962368858	13	0.9069331025129349	35.46818181818182	39.67272727272727	-4.204545454545455	7.413636363636363	100.23181818181818	100.11363636363637	0.5188034909125145	0.08059659493266835	0.009368179751720352	0.045865242017026533	0.7221590909090909	0.03940167828996773	0.5042613636363635	0.017707320502553893	0.16509684474344183	0.051782764996006855	0.55625	0.018663713301882753	2.723923127326943	2.890225935752218	23.0	23.0	47.040000000000006	49.370000000000005	41.666666666666664	38.46153846153846	0.15130830489192265	0.04090909090909091
21	random	879	220	0.24423393082814043	13	0.9029910304870192	55.31818181818182	46.75	8.56818181818182	12.540909090909093	98.73181818181818	98.29545454545455	-0.0446840951573413	0.05451749684432645	-0.0007302192143124886	0.053040501535566296	0.4818181818181818	0.02252036498023456	0.4994318181818181	0.021022727272727283	-0.01167123304973614	0.04910791841251531	0.4954545454545454	0.017705041421457825	2.7618927686344623	2.7724887216714134	22.0	23.0	48.31	49.16	41.666666666666664	39.230769230769226	0.1353811149032992	0.10454545454545454
21	temporal	879	220	0.08181377385447373	13	0.884891050414547	39.304545454545455	56.80909090909091	-17.504545454545454	5.154545454545454	95.3	100.1	0.8009491510819929	0.05855320584602713	0.026129425252571403	0.04996739421348571	0.8860795454545455	0.037267919936655396	0.5102272727272728	0.019608447644019762	0.7709055827473991	0.038265637383867915	0.884375	0.018932053501756967	2.660858393191022	3.67863189276098	23.0	22.0	46.61000000000001	55.120000000000005	43.47826086956522	0.0	0.13310580204778158	0.11363636363636363
21	SIMPD	880	219	0.1283783147706579	13	0.8851875469050297	36.77168949771689	67.0	-30.2283105022831	8.424657534246576	88.94520547945206	100.34703196347033	0.8679437320062837	0.04073958382437093	0.021106277337012348	0.0563757002028847	0.9303977272727272	0.02548122840510357	0.509090909090909	0.022613350843332266	0.9054063306255629	0.024819435306768108	0.968465909090909	0.013472620115203829	2.808242454508844	2.6011661481419956	22.0	25.0	47.040000000000006	49.94	28.991596638655462	76.92307692307692	0.11704545454545455	0.1780821917808219
55	neighbor	1168	292	0.13645584812564715	7	0.8065016714347738	40.455479452054796	54.9041095890411	-14.448630136986301	21.743150684931507	99.15753424657535	98.84246575342465	0.7767244453735582	0.040429682537498964	-0.003166341698876629	0.038355364637891805	0.8673445328617742	0.023885119724000783	0.4987474211612142	0.01633133077931156	0.6295868954825069	0.04346387021014734	0.7651267315060419	0.023471638295675022	2.5079434730250005	2.3836448593965	27.0	24.0	97.39	76.24000000000001	37.03703703703704	50.0	0.5333904109589042	0.15753424657534246
55	random	1168	292	0.17662412853517445	7	0.8003777199614889	68.38013698630138	62.397260273972606	5.982876712328768	43.352739726027394	88.16438356164383	87.78424657534246	0.005276827957734598	0.0388769948152248	0.05398502915721851	0.046955510511997686	0.5021662245800177	0.015600439627591245	0.5228632478632478	0.01979308405318864	-0.011219587858450475	0.044944908582047555	0.49619805481874446	0.016856981573126237	2.4872876803595796	2.470265976127287	26.0	26.0	93.21	93.21000000000001	38.46153846153846	38.46153846153846	0.4563356164383562	0.4657534246575342
55	temporal	1168	292	0.04573492008798765	7	0.7780474169678849	58.78767123287672	75.48287671232876	-16.695205479452056	47.061643835616444	68.04452054794521	89.76027397260273	0.8823705463902209	0.027536887535120208	-0.009722512707492937	0.04513890940186753	0.9300176834659591	0.02386676108183459	0.4961612142646625	0.018946118082019913	0.836089774714246	0.03708166527053226	0.8985558502799881	0.030781279223723475	2.4155871019452357	2.741700747171093	25.0	29.0	89.35	108.42999999999999	41.666666666666664	29.41176470588235	0.3895547945205479	0.7328767123287672
55	SIMPD	1168	292	0.022745320658269667	7	0.8180606796335722	55.86643835616439	71.93835616438355	-16.071917808219176	47.66438356164384	83.11301369863014	93.22602739726028	0.8383841486003547	0.03535116726613221	-0.0029863233842993718	0.06064499990325708	0.9102343059239612	0.01940861788823564	0.49834217506631306	0.02589389913883024	0.8197802077360684	0.040954950045064574	0.8996831712348954	0.023969479193291152	2.4326093331319996	2.682728349351466	26.0	27.0	92.26	97.35	40.0	32.25806451612903	0.4178082191780822	0.6198630136986302
54	neighbor	1351	338	0.11067103007703853	8	0.7526743290561756	36.20710059171597	58.99112426035503	-22.784023668639055	8.689349112426035	98.79881656804734	100.11538461538461	0.8733308572512064	0.030045431496825988	-0.01948599543811432	0.045677599001726396	0.9205446623093682	0.02136863442127077	0.49148148148148146	0.0189359620552622	0.7293888495596076	0.033529888322923904	0.8245915032679738	0.020748349313176026	3.2879376459710983	2.624312428226287	41.0	27.0	122.66	85.85	25.0	43.47826086956522	0.5477424130273871	0.08579881656804733
54	random	1351	338	0.21076704494414872	8	0.7714302890306431	73.11242603550296	68.24852071005917	4.863905325443787	29.94970414201184	85.5828402366864	84.9378698224852	0.012857334894952421	0.03364380918474964	0.012775912617390228	0.04296922368299611	0.5051252723311548	0.013773527696893113	0.5052886710239651	0.018142969684641994	0.01783669948483114	0.0425960845122457	0.5067483660130719	0.016102882915091602	3.2101168761245047	3.218724828104248	40.0	40.0	114.78999999999999	117.31	25.641025641025642	26.31578947368421	0.46113989637305697	0.4319526627218935
54	temporal	1351	338	0.1430690421055274	8	0.7568968649025928	64.57396449704142	77.40828402366864	-12.834319526627219	9.171597633136095	44.35207100591715	97.10355029585799	0.9201041909911302	0.01811314467313419	0.01764560134322176	0.0446171978964345	0.9560185185185185	0.014021458176313938	0.5071623093681917	0.01808978016008073	0.9171035912165582	0.02053738315865237	0.9532625272331154	0.014677703374119366	3.1138922719485755	3.5510658445899272	39.0	41.0	114.07	129.10000000000002	26.31578947368421	25.0	0.38119911176905996	0.7514792899408284
54	SIMPD	1352	337	0.10423766693044487	8	0.7437503416052608	68.08308605341246	77.21958456973294	-9.136498516320476	31.43026706231454	63.01483679525223	85.72106824925817	0.7075676070522785	0.04195147322452557	-0.0021924536758907488	0.05987091544064542	0.8375364873051716	0.02476250375191412	0.4994960621248004	0.02455478802786265	0.7146638849662681	0.02449364593757907	0.8622872721264526	0.012726903856066122	3.2804003619954747	3.001258703894351	39.0	41.0	114.07	127.9	25.641025641025642	27.027027027027028	0.4408284023668639	0.5133531157270029
15	neighbor	983	246	0.1053727399420088	8	0.7371220977671428	36.5650406504065	58.955284552845534	-22.390243902439025	13.25609756097561	98.3130081300813	99.58536585365853	0.7932064314626277	0.06155123039076203	-0.004236517786534955	0.051669414964002514	0.8740287993369936	0.03685814280699338	0.497995441831555	0.0220412508640942	0.7025874365261542	0.050533791973815426	0.8040971718636692	0.02775194013710826	2.590010026231825	2.6496720129207185	32.0	33.0	123.70000000000002	96.99	58.8235294117647	57.142857142857146	0.25940996948118006	0.21544715447154472
15	random	983	246	0.2889402595406669	8	0.7752040126223217	73.23577235772358	66.5609756097561	6.67479674796748	35.073170731707314	87.19918699186991	86.34552845528455	-0.003211124446178637	0.04931094742032108	0.015539452573852652	0.0656022685747117	0.4985134155184917	0.020761081290974585	0.5068942297731275	0.02618797765953117	-0.0407641220439239	0.021925405982806255	0.48510307676370046	0.00808258728515453	2.593498506201124	2.6017186272017447	32.0	32.0	119.06000000000002	115.74	58.8235294117647	58.8235294117647	0.25025432349949134	0.25203252032520324
15	temporal	983	246	0.2566848312609747	8	0.7789687616374267	60.53252032520325	73.16260162601625	-12.630081300813007	27.788617886178866	83.59756097560977	92.69918699186991	0.744398237310281	0.0357088790862745	-0.03476930293795442	0.0608584440536927	0.8623484926965711	0.02140242265624231	0.4850202009737905	0.026354242610439466	0.702826810150577	0.053507550769241005	0.8401688594219413	0.03187816486265442	2.5827140997160356	2.6514640269360896	32.0	35.0	122.47	98.285	58.8235294117647	57.142857142857146	0.24109867751780265	0.2886178861788618
15	SIMPD	984	245	0.20230850850857102	8	0.7731235632460794	63.538775510204076	74.39591836734695	-10.857142857142856	40.697959183673476	64.0734693877551	83.59591836734694	0.5658718706143787	0.08035038144845427	-0.033382865932562324	0.044295470721684584	0.7769812493525329	0.04418482050987297	0.48576090334611	0.018639302376590366	0.5677408111965051	0.04973419842245763	0.7869626022998031	0.0336451757075056	2.6117957473837397	2.5150718146288895	32.0	32.0	113.265	127.42999999999999	57.142857142857146	62.5	0.25914634146341464	0.2163265306122449
114	neighbor	2325	582	0.11326123841105831	4	0.7062063876168226	54.96907216494846	77.74570446735396	-22.7766323024055	62.27319587628865	91.40721649484536	89.42096219931271	0.8734758950051728	0.021629732461026233	0.01769782449652787	0.0135003925524635	0.926548111386821	0.011808438421987026	0.5070692031982355	0.005375272245104892	0.7243882224980124	0.02302602649631587	0.8268679349324511	0.011313157493263072	3.617917938185083	3.290827479301516	36.0	30.0	132.0	122.35	29.41176470588235	38.46153846153846	0.3389247311827957	0.09965635738831616
114	random	2325	582	0.17344969537652946	4	0.6979749602329168	83.44158075601375	77.05670103092783	6.384879725085913	82.59278350515464	76.29037800687286	76.28865979381443	-0.0211384739285967	0.023901343174121407	0.008391451928440475	0.040387920732947294	0.49133443617314587	0.00962610059901676	0.503291976840364	0.016827955125884284	-0.014220082700164127	0.02651147443618204	0.49489660876757646	0.009664681576869782	3.584518806143781	3.580461571634169	35.0	34.0	131.22	131.515	30.303030303030305	30.303030303030305	0.2950537634408602	0.27491408934707906
114	temporal	2325	582	0.11871857897614074	4	0.7139208132146256	72.76116838487972	85.45017182130584	-12.689003436426116	83.93986254295534	36.338487972508595	87.68900343642612	0.89241517540088	0.021559110126050506	0.037766813749446994	0.02591696220881691	0.9393713813068653	0.012409698558545549	0.5154039150813345	0.010908794860270661	0.7792373048836677	0.02636195859497082	0.8648938516680452	0.0224318405752577	3.4694960507905215	3.7919925240558605	33.0	37.0	130.23000000000002	137.10999999999999	31.25	27.77777777777778	0.33978494623655914	0.09621993127147767
114	SIMPD	2326	581	0.13990131121510016	4	0.7091800144064774	70.73321858864027	81.44578313253012	-10.712564543889844	86.18932874354562	43.82788296041308	85.11187607573149	0.7286749249386155	0.030073906724792966	-0.002657339050230312	0.025212552743601718	0.8599119431700458	0.02010116762321719	0.4990158354299245	0.010293863948535152	0.730507422368943	0.02718958014257817	0.8726542844457599	0.015587066807652022	3.6496110657782115	2.975827460762158	36.0	29.0	131.95	129.79	28.571428571428573	35.714285714285715	0.30137575236457437	0.2495697074010327
111	neighbor	477	120	0.13548201684947103	6	0.7377100872194974	36.266666666666666	63.36666666666667	-27.1	15.608333333333334	97.08333333333334	99.15833333333333	0.913138379654112	0.04784858586277683	-0.005491352248923253	0.07067327182090773	0.9427083333333334	0.03185184344045971	0.4979166666666667	0.027775607554111213	0.6783446478541597	0.06460742806028309	0.7880208333333333	0.03571033274254571	2.7388886597251076	2.771441165347613	32.0	30.0	64.99000000000001	62.46000000000001	90.9090909090909	74.07407407407408	0.4716981132075472	0.25
111	random	477	120	0.23280214930077148	6	0.791450955501848	72.75	67.4	5.3500000000000005	40.22499999999999	81.69166666666666	83.375	0.0030149680424001236	0.06321142461176761	0.006344508756234479	0.04367468913264786	0.5015625	0.025626905416963643	0.5026041666666667	0.016511320295986832	0.00905190791605769	0.09032779201275298	0.5026041666666667	0.03287857104601383	2.7157432041378584	2.821713791231719	32.0	32.0	62.39000000000001	66.76	90.9090909090909	90.9090909090909	0.42348008385744235	0.44166666666666665
111	temporal	477	120	0.04617586888550831	6	0.793405914971181	64.66666666666667	83.4	-18.733333333333334	45.775	71.59166666666667	83.84166666666667	0.678152735155684	0.09789732830022352	0.04483454454042689	0.07196918042990047	0.809375	0.0581936571810976	0.5182291666666666	0.031097719246933688	0.5428128681607205	0.0850272167473266	0.7369791666666667	0.04997015168105638	2.662761144653704	2.901384478084931	31.0	33.0	64.78999999999999	66.76	90.9090909090909	88.23529411764706	0.39832285115303984	0.5416666666666666
111	SIMPD	478	119	0.09870219513882522	6	0.7330589200361098	66.2016806722689	77.85714285714286	-11.655462184873949	28.411764705882355	46.579831932773104	92.87394957983193	0.7790154121839892	0.058915925096157215	0.0062104819185838985	0.10517645936702666	0.8927083333333332	0.03083051788947652	0.5020833333333333	0.04226138078146	0.7638911609220478	0.04192647585075501	0.8906250000000002	0.020963137289060508	2.6522518846656133	3.222180672170227	31.0	32.0	66.76	60.77	90.9090909090909	90.9090909090909	0.39748953974895396	0.5462184873949579
10	neighbor	1409	353	0.01680498534376682	10	0.9023719638035061	28.94050991501416	37.97167138810198	-9.03116147308782	2.3257790368271953	100.55524079320114	100.6770538243626	0.7905787997867184	0.029863460793671182	0.03414004158936024	0.060685343534894874	0.8733418239936069	0.019638923785379583	0.514906103286385	0.02554111831368535	0.516063035371452	0.07794327522335943	0.7105084407152134	0.037604511637432225	3.138413166294077	2.764033306786601	33.0	31.0	87.9	75.43	55.55555555555556	60.60606060606061	0.6089425124201562	0.42776203966005666
10	random	1409	353	0.21854024169759612	10	0.908721776167985	65.23229461756374	59.26345609065155	5.96883852691218	10.118980169971671	95.98300283286119	95.80453257790369	0.0422835239453103	0.05422625761299297	-0.011369261035888334	0.04905603675210864	0.5181075816601738	0.02353433413823652	0.4949755269203876	0.021541258244446047	0.008900060559655597	0.049207068556085205	0.5029967036260115	0.017501029972081503	3.0743819412385456	3.0288921086006546	32.0	32.0	86.77000000000001	83.47000000000001	55.55555555555556	57.142857142857146	0.5713271823988645	0.5779036827195467
10	temporal	1409	353	0.013661615123773563	10	0.8529870128039219	55.73087818696884	77.08498583569406	-21.35410764872521	7.614730878186968	68.23796033994334	96.74787535410765	0.7429734082915269	0.027837370091703017	0.058311635854102296	0.043113795555407446	0.870597342922785	0.024671944346239403	0.5246179202876836	0.018285335456267354	0.7319972781192303	0.03728732280604149	0.865130856058336	0.023751691190344468	2.965570701803914	3.607571172094099	32.0	36.0	81.67	104.96999999999998	57.142857142857146	52.63157894736842	0.5266146202980837	0.7563739376770539
10	SIMPD	1410	352	0.1207814898166795	10	0.8910134622314627	60.10795454545455	70.9346590909091	-10.826704545454545	7.889204545454545	61.21306818181818	97.13068181818181	0.7440808338331971	0.029962845621204853	-0.019306420088032628	0.03817277470518086	0.8609504545000499	0.015635342649942627	0.4918289881130756	0.015991885806510592	0.7738708775919371	0.033279947840809246	0.8875137348916192	0.021169846490764224	2.994000466009372	3.208317219854358	32.0	34.0	82.6	97.50500000000001	57.142857142857146	54.054054054054056	0.5319148936170213	0.7357954545454546
31	neighbor	1318	330	0.12080020633657024	9	0.7781822508346731	48.127272727272725	59.17878787878787	-11.05151515151515	11.218181818181819	98.21818181818182	99.06060606060606	0.748458413538059	0.05459087412275378	-0.04290307813361712	0.036107748003540524	0.8537878787878789	0.032736127449715866	0.4825757575757576	0.014665500517125708	0.5703169616229432	0.03481762915452035	0.7350378787878789	0.01909876131205186	2.936355029012925	2.7773029301651295	33.0	27.0	95.39000000000001	83.08000000000001	0.0	33.333333333333336	0.3907435508345979	0.07272727272727272
31	random	1318	330	0.2630906683649581	9	0.7166333210513455	72.97575757575758	66.81212121212121	6.163636363636364	26.71515151515152	84.23939393939393	84.27575757575758	-0.005946900391497989	0.034801290625991584	0.007882810682040619	0.058093233206635946	0.4975378787878788	0.014300183091676256	0.503030303030303	0.02489936125688606	0.021244993007822077	0.03697215653205241	0.5073863636363636	0.01332369874012239	2.9074524127256316	2.9117190913892	32.0	33.0	93.14500000000001	93.77999999999999	0.0	0.0	0.3262518968133536	0.3303030303030303
31	temporal	1318	330	0.03233032640759126	9	0.7785933728206947	65.45757575757575	81.61212121212122	-16.154545454545456	33.48787878787879	34.5030303030303	77.4090909090909	0.8041299793748934	0.036615561654945464	-0.004770062606335413	0.04000649138920011	0.8882575757575758	0.016662361702971796	0.4977272727272727	0.016636508527271013	0.7392029155452623	0.03646477847713212	0.843560606060606	0.018424828040932286	2.8759894913067487	3.286687937897071	31.0	36.0	87.11	108.28	0.0	0.0	0.24203338391502277	0.6666666666666666
31	SIMPD	1319	329	0.05640962149155748	9	0.7420448300536631	70.6018237082067	81.95440729483283	-11.35258358662614	34.972644376899694	23.896656534954406	78.1580547112462	0.761657827577759	0.04853260368530703	0.041556238606941284	0.03371144592702438	0.8732954545454545	0.029638184899420387	0.5170454545454545	0.014298928854679448	0.7423490293618534	0.03327399984181046	0.8880681818181818	0.017470500191789917	2.9111792501353797	2.901776192505098	31.0	34.0	90.89999999999999	99.41	22.727272727272727	0.0	0.28582259287338896	0.49240121580547114
89	neighbor	566	142	0.034588005110527925	7	0.8972036236758164	34.063380281690144	47.9225352112676	-13.859154929577464	10.23943661971831	99.6549295774648	99.58450704225353	0.7448427882224561	0.09028921984606848	0.0858216681175704	0.05673745438723098	0.8412280701754385	0.04930440736791026	0.5347431077694236	0.022952544093056793	0.43721008828107627	0.09474077448311878	0.6738408521303257	0.04193233421624095	2.7607594049729496	2.7116616915077376	26.0	23.0	78.00999999999999	77.78	43.47826086956522	50.0	0.12367491166077739	0.056338028169014086
89	random	566	142	0.16039473612348298	7	0.9078634200090228	61.92253521126761	58.24647887323944	3.676056338028169	32.67605633802817	88.93661971830986	89.69014084507043	-0.009818875801227523	0.04884492423314668	0.02715686189701516	0.0750221258357047	0.4962092731829574	0.018117116726119768	0.5101503759398496	0.029593309570439028	-0.06238121525632406	0.044352168454105834	0.4760964912280702	0.017220348981075592	2.7513771430230856	2.7359585243011564	26.0	26.0	78.00999999999999	76.72	45.45454545454545	45.45454545454545	0.10954063604240283	0.11267605633802817
89	temporal	566	142	0.04945470577559068	7	0.8285057270419561	42.47183098591549	63.640845070422536	-21.169014084507044	27.23943661971831	78.80281690140845	94.03521126760563	0.7241877595085168	0.03776411031549064	-0.03759743648330307	0.06104522357861746	0.8409147869674186	0.018741982999317085	0.4847744360902255	0.024493137574226234	0.761307672537302	0.044891792579858494	0.8573621553884712	0.01907688956806737	2.7113969918884058	2.963975004528555	26.0	26.0	75.34	95.405	47.61904761904762	41.666666666666664	0.08833922261484099	0.19718309859154928
89	SIMPD	567	141	0.03645344621246564	7	0.8671160028917385	57.0709219858156	68.82978723404256	-11.75886524822695	33.843971631205676	60.05673758865248	94.80851063829786	0.825218113864632	0.0493906576702323	-0.0018485085964943138	0.06752406914728634	0.8934523809523809	0.04091326370141277	0.4999686716791981	0.02736361595084408	0.8030620888324055	0.06184581837062771	0.8787280701754387	0.036508033587367525	2.7403714830511703	2.7646784711986854	26.0	26.0	77.74	83.01	47.61904761904762	41.666666666666664	0.10052910052910052	0.14893617021276595
82	neighbor	501	126	0.18600840595526472	10	0.9068297819053275	29.476190476190478	37.42857142857143	-7.9523809523809526	4.484126984126984	100.42063492063492	100.48412698412699	0.7973845384549996	0.08459110318215413	0.009216360869634465	0.05214640338234229	0.8730693069306931	0.05619486590972783	0.503029702970297	0.021347609223674423	0.4012365632311862	0.076847486747826	0.650019801980198	0.032160659337437766	2.7451260759039986	2.6056751265531286	38.0	31.0	102.60000000000001	78.695	57.142857142857146	59.71479500891266	0.3093812375249501	0.047619047619047616
82	random	501	126	0.3605040853368484	10	0.9062162664870819	60.849206349206355	51.666666666666664	9.182539682539684	16.507936507936506	96.51587301587301	95.62698412698413	0.006135324540553688	0.06706172013968413	-0.019319919066848344	0.08051502906997049	0.5031089108910891	0.029413513709623376	0.4910297029702971	0.03268023328083018	-0.06391951096060428	0.05174539502715743	0.4758613861386139	0.019079585562499557	2.715152923614756	2.7087585581451235	37.0	35.5	98.14	101.57500000000002	57.142857142857146	57.142857142857146	0.2554890219560878	0.2619047619047619
82	temporal	501	126	0.13456256314124404	10	0.876091824687413	43.12698412698413	69.73809523809524	-26.611111111111107	13.134920634920634	86.90476190476191	98.03174603174602	0.8174664117676989	0.04412400446327248	0.03418488765702656	0.07012711094438662	0.8875841584158415	0.031180423378752035	0.514059405940594	0.030336995577294728	0.7409670385858276	0.06092481225236113	0.8571881188118813	0.03323345753507026	2.7139055431571304	2.7214084064287745	36.0	37.0	100.47	95.24	55.55555555555556	66.66666666666667	0.24750499001996007	0.29365079365079366
82	SIMPD	502	125	0.056276307997616154	10	0.8984104077122285	43.856	69.888	-26.032	15.216	87.856	96.96799999999999	0.7256555571605474	0.05431472180712199	-0.003163799204309414	0.05946358090808758	0.8431683168316833	0.02880966954187171	0.49865346534653465	0.02555956271058405	0.7864367909413432	0.07652447732786082	0.8942178217821782	0.03833141687768655	2.710111971715028	2.751769160620748	36.0	37.0	96.96000000000001	108.2	61.224489795918366	51.282051282051285	0.25697211155378485	0.256
6	neighbor	703	176	0.04969682948601001	8	0.8115662198853518	34.15340909090909	44.73295454545455	-10.579545454545453	8.426136363636363	98.86931818181819	99.26136363636363	0.762242178496328	0.035079011144884834	-0.022998238850466656	0.05844223728462846	0.8608105369807497	0.0228204218312722	0.4906990881458967	0.02327017652080794	0.603337060857981	0.05168502948978977	0.7528976697061804	0.031187261834986983	3.2135109888028497	2.684429111388222	27.0	21.5	84.96000000000001	71.95500000000001	38.46153846153846	47.61904761904762	0.3684210526315789	0.005681818181818182
6	random	703	176	0.2976037311597557	8	0.7782775298526339	64.44318181818181	57.84659090909091	6.596590909090908	26.27272727272727	88.92613636363636	89.05681818181819	-0.028330699569912556	0.04003571967947726	-0.02912237780997199	0.04127666675479866	0.4888956433637285	0.015694555356600942	0.4885511651469098	0.016115857074855227	-0.011846182858109188	0.051898034422332144	0.4956433637284702	0.020563133106338182	3.1205116295967272	3.141899927664438	25.0	26.0	82.28	82.05	43.47826086956522	40.0	0.2958748221906117	0.29545454545454547
6	temporal	703	176	0.11135038448991495	8	0.8156187511189845	49.63636363636363	77.53977272727272	-27.90340909090909	22.914772727272727	74.0284090909091	93.42045454545456	0.9222315895883945	0.05043798925889795	0.05371567526355666	0.04033044737697068	0.9518135764944275	0.03571954375774616	0.5221276595744682	0.01691972892962472	0.9198065372262088	0.03892072944432934	0.9543262411347518	0.028248434791232232	3.009729333808517	3.5719694871524186	23.0	32.0	76.15000000000002	116.55499999999999	45.45454545454545	31.25	0.16642958748221906	0.8125
6	SIMPD	704	175	0.3599596967055223	8	0.783478452327684	61.84571428571429	71.23428571428572	-9.38857142857143	24.805714285714284	77.34857142857143	91.80571428571429	0.7191135216863069	0.05070179188793451	-0.038269318108999396	0.055586826405543265	0.8472948328267478	0.027408886567704394	0.48430597771023304	0.02181188231976006	0.7447242359559119	0.07254165399057416	0.8812867274569403	0.03566685217296313	3.092839479764861	3.362251753124344	25.0	29.0	79.615	98.63000000000001	43.47826086956522	34.48275862068966	0.2372159090909091	0.5314285714285715
9	neighbor	696	175	0.08515206834346115	3	0.17773374095324723	46.6	61.61714285714286	-15.017142857142858	66.37142857142857	90.02285714285713	85.09714285714287	0.8630527276385745	0.05586563027026841	0.00661122897976425	0.08604053182452569	0.9228571428571429	0.02967511153977284	0.5021428571428571	0.03485392256787386	0.6817583049834495	0.053730874334767025	0.797142857142857	0.03505826054802294	3.0247468019305446	2.4853545069365808	33.0	29.0	95.44	75.96000000000001	31.25	51.282051282051285	0.9612068965517241	0.7028571428571428
9	random	696	175	0.3005539900358601	3	0.30973454120045424	74.71428571428572	67.79428571428572	6.919999999999999	86.38285714285713	51.417142857142856	49.97714285714286	-0.008197123384039561	0.04823296130046243	-0.009030104457480892	0.05671051064877713	0.49642857142857133	0.01994891434824134	0.49678571428571433	0.02403494479770177	0.0015081803760414903	0.044402529040854746	0.5003571428571428	0.016166386139651812	2.937412882202999	2.8935408910836813	33.0	32.0	93.37	93.37	31.25	31.25	0.9094827586206896	0.9085714285714286
9	temporal	696	175	0.10027936181622321	3	0.25310738646168174	73.89142857142858	78.68571428571428	-4.794285714285715	89.08571428571429	33.542857142857144	48.988571428571426	0.5890722724200381	0.0686454847502007	0.0019982879546319387	0.06867485260834208	0.7757142857142857	0.0381257318430929	0.5	0.02857142857142856	0.473546218774435	0.08403510372065612	0.7007142857142858	0.04285119006277324	2.831019811911119	3.2030726248808374	32.0	33.0	91.24000000000001	103.36999999999999	31.25	31.25	0.8994252873563219	0.9485714285714286
9	SIMPD	697	174	0.1868459501301169	3	0.3172592445009466	72.07471264367817	80.86781609195403	-8.793103448275861	92.22413793103445	34.06321839080459	43.212643678160916	0.5313343549812253	0.06327842766138543	0.030079865794671968	0.04285060812138398	0.7460714285714285	0.031112452392531704	0.512142857142857	0.016690459207925595	0.45222221529077195	0.04479747725534286	0.7325	0.0330217151806109	2.9767712589575126	2.854122271241655	32.0	32.5	94.92	89.04000000000002	31.25	31.25	0.896700143472023	0.9597701149425287
42	neighbor	2850	713	0.16963486892700777	6	0.8552358739843047	44.164095371669006	56.52173913043478	-12.357643758765779	8.042075736325385	99.7798036465638	100.15988779803646	0.758389298849013	0.02069221386823827	0.010127536817067694	0.028032568639488296	0.8667206477732794	0.012096661816521994	0.5044160225739173	0.012180080103287713	0.644550359302712	0.02868739311170724	0.7846613912403387	0.015618669030439767	2.615874072212881	2.4808051575892183	32.0	27.0	57.010000000000005	48.91	75.0	74.07407407407408	0.4610526315789474	0.021037868162692847
42	random	2850	713	0.4677754258007736	6	0.8881695046679112	69.81767180925667	63.80925666199158	6.008415147265076	27.18092566619916	91.33239831697054	91.47826086956522	-0.02069239051532019	0.028519017890137634	0.02353244414331964	0.028254117860573347	0.49093914857072746	0.012249625336105211	0.5101907741381425	0.012218135777987367	0.009291763257587338	0.020079387797096494	0.5034823947981844	0.0073488422765185055	2.600556301186778	2.602856430013505	30.0	30.0	55.32	55.120000000000005	75.0	74.07407407407408	0.3698245614035088	0.3856942496493689
42	temporal	2850	713	0.34988655741566654	6	0.8903875586858443	48.899018232819074	77.46143057503507	-28.56241234221599	13.370266479663393	93.1991584852735	96.3899018232819	0.8678543404369607	0.027201824743017706	0.004197052699939463	0.03992278804794003	0.9258397742608271	0.017578524520820527	0.501797938903202	0.016980182400362705	0.8622481472620527	0.02411421079888963	0.9290633051159366	0.016512660547794163	2.575535939354885	2.6978437357984237	31.0	29.0	54.78000000000001	59.230000000000004	76.92307692307692	71.42857142857143	0.4112280701754386	0.22019635343618513
42	SIMPD	2851	712	0.3318811978340821	6	0.8676003564042483	57.64466292134831	71.80898876404495	-14.164325842696629	16.40168539325843	91.87921348314606	98.4747191011236	0.7696125667899631	0.024908738369213524	0.027870289383220913	0.03392177931209154	0.8763313682444933	0.015707509316606798	0.5118392491551764	0.014368892589698682	0.8183917847747326	0.023438211701225682	0.9141918058262007	0.013582601554216667	2.5679807877771665	2.7001057375332405	31.0	29.0	57.13000000000001	49.17	76.92307692307692	68.96551724137932	0.42756927393896876	0.1544943820224719
108	neighbor	1700	426	0.11834145996435085	13	0.9048546396249069	32.45305164319249	45.49295774647888	-13.039906103286384	3.744131455399061	100.24178403755869	100.40375586854461	0.7674810895967894	0.029553766462899415	0.0044154124168950815	0.05824496047528726	0.8582663446610317	0.017175024729222128	0.5020872865275143	0.024529055825205044	0.5253227887292793	0.0475964665455984	0.710602035535622	0.023015630747425277	2.916094367386764	2.8021449522259267	31.0	28.0	87.03	78.43	55.55555555555556	58.8235294117647	0.17411764705882352	0.04225352112676056
108	random	1700	426	0.3805800444130629	13	0.9142561915896973	64.82629107981221	58.72300469483568	6.103286384976526	8.708920187793428	97.22065727699531	97.17370892018778	-0.0035983114240864646	0.03251080552513444	-0.025959462413665944	0.04100884178894686	0.49826116957046757	0.013917311783549907	0.48885975504571333	0.017485925384988683	-0.021556991021690376	0.021634567167223485	0.49227531481800935	0.007881514738969073	2.8948170820855372	2.86720695182143	30.0	30.0	85.485	86.88	57.142857142857146	55.55555555555556	0.14705882352941177	0.15023474178403756
108	temporal	1700	426	0.05415738707857305	13	0.9192784912528262	46.286384976525824	74.31455399061034	-28.028169014084508	7.828638497652583	82.54929577464789	98.42723004694835	0.898678639986646	0.02453888746338217	-0.00039500084233156095	0.03535646296694764	0.934571329998275	0.01683461980558726	0.49989304812834223	0.015540080338979429	0.8896497106476543	0.014054171570857785	0.9351681904433328	0.0066555994973948205	2.8652969573182325	3.0135210144186058	29.0	33.0	83.03	100.07499999999999	57.142857142857146	55.55555555555556	0.07411764705882352	0.4413145539906103
108	SIMPD	1701	425	0.23771071782035397	13	0.8977656901783292	63.98117647058824	72.17176470588235	-8.190588235294117	6.891764705882353	72.38588235294118	98.78823529411764	0.7722180039250369	0.04869302635734112	-0.024982617723451984	0.02820785774349059	0.8872744523029154	0.02722306977142064	0.48944109021907894	0.011755777486685133	0.7931748213015657	0.03768043945922346	0.9183267207176126	0.01544436434587392	2.890445231307064	2.8748206584798517	29.0	32.0	81.57	96.26	57.142857142857146	41.666666666666664	0.06937095825984715	0.4611764705882353
101	neighbor	1817	455	0.17292887805982649	11	0.8497389006767679	47.66593406593407	66.3032967032967	-18.637362637362635	9.45054945054945	98.58461538461538	98.90329670329672	0.8189626835517926	0.022931964056022713	0.024638195663813776	0.026559463526456502	0.8916208791208791	0.014373278762137377	0.5104395604395604	0.01109495632214762	0.6709484453134029	0.04014164999636678	0.7885989010989011	0.022356375854769923	3.954787223033792	3.6284007156318205	36.0	34.0	101.65	91.32000000000001	37.03703703703704	54.054054054054056	0.6945514584479912	0.22637362637362637
101	random	1817	455	0.2590241805968251	11	0.8539296826199114	76.0	69.26373626373626	6.736263736263737	19.393406593406596	93.37142857142857	93.30549450549451	0.009292541148320888	0.04130481465862921	0.00029344017690964287	0.03858027420734216	0.5037087912087912	0.01729951402801834	0.5001373626373626	0.015618923163191635	0.022400515254528342	0.04984974608388697	0.5085164835164836	0.01892217072277205	3.9027069144049147	3.8691652921183444	35.0	36.0	99.42	99.42	45.45454545454545	45.45454545454545	0.6108970831040176	0.5604395604395604
101	temporal	1817	455	0.07981680476952094	11	0.8801380843686661	59.47252747252747	79.26593406593406	-19.793406593406594	13.296703296703296	71.8901098901099	96.1076923076923	0.8693608361337649	0.026921906578036826	0.0064441299097355185	0.021026743123330433	0.9328296703296702	0.018566327571775603	0.5026098901098901	0.00849985082659613	0.78804091876721	0.032998218363963945	0.8741758241758241	0.023215504877277995	3.9015764240097868	3.877924928763459	37.0	32.0	95.51000000000002	119.63000000000001	51.282051282051285	29.41176470588235	0.5558613098514034	0.7802197802197802
101	SIMPD	1818	454	0.08939377739998812	11	0.8739535256802133	60.68942731277534	79.57268722466961	-18.88325991189427	13.295154185022028	76.16960352422907	97.87885462555066	0.8193882975448343	0.022101149285983994	0.02993098023490117	0.03270520904358437	0.9118131868131867	0.016821175291034794	0.5129120879120879	0.014037897023122211	0.8428242871842517	0.017837107005299984	0.9380494505494505	0.010121119241642102	3.77307309260604	5.018879959037456	34.0	38.0	99.17	100.13000000000001	47.61904761904762	27.77777777777778	0.5566556655665567	0.7775330396475771
59	neighbor	457	115	0.06188085171349382	13	0.9189971309321714	39.982608695652175	48.87826086956522	-8.895652173913044	4.208695652173914	99.10434782608695	99.74782608695651	0.6134064128291397	0.10455039088896637	-0.03714753416560555	0.040369284710915776	0.7733695652173913	0.05213143651356505	0.4836956521739131	0.016662727952995532	0.36977383342934056	0.10592213747649373	0.6483695652173913	0.04547390140382379	3.135311719042165	2.732878679004086	29.0	30.0	64.99000000000001	71.76	34.48275862068966	35.714285714285715	0.5711159737417943	0.4260869565217391
59	random	457	115	0.2415005267643864	13	0.9037681429141696	67.34782608695652	55.756521739130434	11.591304347826085	9.417391304347825	96.02608695652174	96.12173913043478	-0.08962059029285815	0.04305960962870992	0.034757261545089235	0.08272719050144207	0.4619565217391304	0.017694370213151858	0.5157608695652173	0.037373763580335194	0.012555207919347767	0.09000668502567118	0.5054347826086956	0.0342865441208424	3.0509923533270618	3.135311719042165	29.0	29.0	65.84	69.48	34.48275862068966	34.48275862068966	0.5382932166301969	0.5565217391304348
59	temporal	457	115	0.07081375082123297	13	0.8977702155973718	50.086956521739125	75.14782608695651	-25.06086956521739	6.57391304347826	79.29565217391306	98.85217391304349	0.8350552497656318	0.05363556830821448	0.08374333040922544	0.08354722335619165	0.9	0.030570350240054816	0.5358695652173913	0.03515426441042658	0.8323382707564239	0.056356823048204364	0.9010869565217391	0.037559027267763015	2.995007229213533	3.2497996826233777	29.0	29.0	64.44	74.35	34.48275862068966	35.714285714285715	0.4442013129102845	0.9304347826086956
59	SIMPD	458	114	0.26733060423083316	13	0.8851330173017946	56.1140350877193	69.49122807017544	-13.37719298245614	4.0964912280701755	84.17543859649123	99.13157894736841	0.733210982923463	0.05880261146112814	-0.003191408045405775	0.09461500110108245	0.8516304347826086	0.047755011415681906	0.49782608695652175	0.04147561745291068	0.7899211715273007	0.03269454026655511	0.9076086956521738	0.023689668171416683	3.01283314388464	3.2882146937075576	29.0	29.0	63.745000000000005	74.35	34.48275862068966	35.714285714285715	0.45633187772925765	0.8859649122807017
83	neighbor	439	110	0.07861593627440418	7	0.8620332891708982	40.845454545454544	52.445454545454545	-11.600000000000001	13.572727272727272	98.85454545454546	98.9090909090909	0.7338257754399027	0.07720813105138212	-0.0017555763083216603	0.05951822250254937	0.8465909090909092	0.050946617662408863	0.4994318181818181	0.024166102634246296	0.41738370999626484	0.09565709210749034	0.6619318181818181	0.04207999195746711	2.6950614834949143	2.662241842383268	30.0	27.0	82.42	79.155	32.25806451612903	33.333333333333336	0.23917995444191345	0.20909090909090908
83	random	439	110	0.21744867200336382	7	0.8961869568851468	70.12727272727273	60.52727272727273	9.600000000000001	31.327272727272728	91.43636363636364	90.9909090909091	-0.003658475639905534	0.08019581976365747	0.01846263242574773	0.08787754899215523	0.5	0.03427977983863262	0.5068181818181818	0.03818249458275327	0.05824431776891761	0.04749359585340199	0.5210227272727274	0.017054921613413234	2.6874443924989215	2.717717116915379	29.0	30.0	81.67	82.82999999999998	32.25806451612903	31.25	0.24145785876993167	0.2
83	temporal	439	110	0.10651523224728104	7	0.9069854294960565	48.2	70.86363636363637	-22.663636363636364	23.7	85.88181818181818	96.25454545454545	0.7291770243357185	0.07461529423580987	-0.05087821939073568	0.056502867798208345	0.840909090909091	0.04746954221410322	0.4778409090909091	0.025212167877652035	0.7447393956104665	0.04859328936666411	0.8437500000000002	0.023184324730799063	2.632139088217782	2.8951802664054416	29.0	32.0	81.67	82.42000000000002	33.333333333333336	0.0	0.23234624145785876	0.23636363636363636
83	SIMPD	440	109	0.05914547802189751	7	0.8196992561503915	57.11009174311927	70.1559633027523	-13.045871559633028	22.06422018348624	82.55045871559633	96.43119266055047	0.6708377094809355	0.09081089392912872	0.0551715619417398	0.07476737422752089	0.8238636363636364	0.044521677327635754	0.5244318181818182	0.032346466653387015	0.7312601885344214	0.06449335907846937	0.8556818181818182	0.03410984322682644	2.7207150679394445	2.542743690647093	30.0	29.0	78.43	88.33	31.25	33.333333333333336	0.22954545454545455	0.24770642201834864
122	neighbor	327	82	0.1838710433758492	6	0.8100552359021193	53.85365853658537	59.07317073170732	-5.219512195121952	40.82926829268293	91.6951219512195	92.1341463414634	0.7454202051092813	0.08747422117758012	-0.015389067731459394	0.08871019287433338	0.862310606060606	0.05776235711075077	0.4943181818181818	0.03537410341448006	0.37482934663719975	0.1496308073404169	0.6414772727272726	0.06164358141344956	4.4088379989755015	3.348212466756166	29.0	28.0	105.98	92.82999999999998	0.0	36.37566137566138	0.45565749235474007	0.0975609756097561
122	random	327	82	0.16308497125449092	6	0.7583365792966232	73.3780487804878	65.46341463414635	7.914634146341463	58.999999999999986	81.10975609756098	80.46341463414635	-0.10152720173511358	0.04977656948679038	0.00931687364972833	0.11479185076334368	0.45748106060606064	0.020740365916533356	0.5024621212121212	0.047197106498172284	-0.003595805147270803	0.1013827225581671	0.49715909090909094	0.03831893893712636	4.29743341000711	4.456805517135898	29.0	28.0	103.06000000000002	103.06	0.0	0.0	0.37920489296636084	0.4024390243902439
122	temporal	327	82	0.022738218028403524	6	0.7276674839755365	59.36585365853659	75.1219512195122	-15.756097560975611	49.13414634146342	47.26829268292683	86.5609756097561	0.7603011730546789	0.09370348828929811	0.10944229899530536	0.07512003293553361	0.8557765151515151	0.06712812966696555	0.5449810606060608	0.032433539316062555	0.6698636019631665	0.06916134166010848	0.8027462121212121	0.04766569876711931	4.2951323618114605	4.350159729744732	29.0	30.0	103.17999999999999	99.39999999999999	0.0	33.333333333333336	0.40672782874617736	0.2926829268292683
122	SIMPD	328	81	0.058499636785738794	6	0.7164597072975251	62.95061728395062	74.22222222222223	-11.271604938271604	58.41975308641975	60.456790123456784	85.50617283950618	0.6063265817267522	0.07124265924778159	0.05606297381468105	0.08161217510656209	0.7796401515151515	0.03146462683110595	0.525189393939394	0.03599531347033063	0.5891019271874087	0.11737089835039918	0.7886363636363636	0.05735353846673844	4.3908699107919595	4.005142293486929	29.0	27.0	103.17999999999999	101.29	0.0	24.390243902439025	0.40853658536585363	0.2839506172839506
19	neighbor	328	83	0.10663476485520083	6	0.8403994583761462	48.40963855421687	63.27710843373494	-14.867469879518072	23.795180722891565	95.34939759036145	96.96385542168676	0.7416569808754886	0.07158004168838072	-0.009993739972052208	0.06382851364224518	0.8459447415329768	0.03901262550218193	0.4956773618538325	0.027462733611420865	0.5653608820542172	0.08546461177537895	0.7379679144385026	0.042073967030025576	3.204786479444693	2.8764302770289714	36.0	33.0	92.07000000000001	84.91000000000001	27.77777777777778	52.63157894736842	0.2804878048780488	0.1566265060240964
19	random	328	83	0.11452547331879678	6	0.888116703843271	73.16867469879519	67.06024096385542	6.108433734939759	39.506024096385545	83.38554216867469	83.57831325301204	0.08850450353784782	0.10372782150696858	0.03915326775139638	0.09685564958698138	0.5389928698752228	0.04637033579140983	0.5170677361853832	0.03880745322542877	0.022400501305438292	0.113950087674927	0.507174688057041	0.04259767068942718	3.1553780999068706	3.1706776561108168	36.0	36.0	90.28	92.07000000000001	28.571428571428573	28.571428571428573	0.25609756097560976	0.25301204819277107
19	temporal	328	83	0.04438770887637192	6	0.8812072348709477	53.51807228915662	76.01204819277109	-22.493975903614455	30.120481927710845	51.903614457831324	95.06024096385542	0.908969899397207	0.048085340707733515	0.051564558216121846	0.07542588631355264	0.9446969696969697	0.029666194120234846	0.5206773618538324	0.03213268969022128	0.8942926987171237	0.05236183297994134	0.943850267379679	0.03848678453418206	3.1107986872018256	3.1906923771432343	35.0	38.0	88.61	96.99999999999999	30.303030303030305	25.641025641025642	0.23780487804878048	0.3253012048192771
19	SIMPD	329	82	0.049047398150631666	6	0.8425121797735187	58.9390243902439	74.8170731707317	-15.878048780487806	36.15853658536585	48.58536585365853	93.95121951219512	0.7844409527795053	0.044835616647583114	-0.03744818939435911	0.09166563116199934	0.8941622103386809	0.022470014766508964	0.4849376114081997	0.03900231614634289	0.746438580148147	0.0539909607668911	0.8908645276292336	0.03492490515245326	3.174323146374004	3.1153649738466656	35.0	37.0	88.61	92.48500000000001	30.303030303030305	25.641025641025642	0.2553191489361702	0.25609756097560976
99	neighbor	404	101	0.046195368000837546	7	0.8104285723234615	38.45544554455446	56.30693069306931	-17.851485148514854	19.089108910891092	96.66336633663366	96.99009900990099	0.7429447397721856	0.07265473341122498	-0.02657474681900137	0.07832482121032414	0.8375925925925924	0.049108769472879024	0.4892901234567901	0.02957590615629057	0.6380976156370722	0.05119579387637363	0.7687962962962962	0.03153271369905615	2.805234023477479	2.8298101026441635	30.0	28.0	97.10999999999999	95.09	35.714285714285715	41.666666666666664	0.7524752475247525	0.7524752475247525
99	random	404	101	0.13049338863361795	7	0.7508337352353243	70.78217821782178	65.84158415841584	4.940594059405941	33.8019801980198	83.25742574257426	84.65346534653466	0.01888094420731772	0.07105302280785304	-0.03087903463907211	0.10443628483411807	0.5073765432098767	0.027944100825023268	0.48685185185185176	0.04090506516366019	0.011876682542405537	0.057098030266837255	0.504104938271605	0.02087207189415325	2.7961500353006112	2.8621235209940235	29.0	29.0	96.17	99.0	37.03703703703704	37.03703703703704	0.7425742574257426	0.7920792079207921
99	temporal	404	101	-0.007949760759990682	7	0.7857969792628773	63.10891089108911	71.13861386138615	-8.02970297029703	35.25742574257425	73.0990099009901	87.04950495049505	0.6484799465712289	0.07646835098078851	0.07476662146845134	0.10647524367440785	0.7914197530864197	0.04557395325916263	0.5305555555555557	0.04380802920993648	0.60451954090449	0.10625718991799778	0.764537037037037	0.05202672048929481	2.7735706548819996	2.9911959912084427	29.0	30.0	94.03	99.58	40.0	28.571428571428573	0.7425742574257426	0.7920792079207921
99	SIMPD	404	101	0.04295196882802736	7	0.7948504860336899	52.66336633663367	69.8019801980198	-17.13861386138614	19.94059405940594	76.86138613861387	95.15841584158417	0.8027696663159466	0.06089550381188781	0.0024915631186499644	0.08589258700514771	0.8889197530864197	0.03518638995121718	0.5030246913580247	0.036854178225472566	0.7633261011838892	0.07564665399404563	0.8651851851851852	0.04694642287695551	2.829316793233171	2.705754856086145	29.0	31.0	96.69	94.71000000000001	34.48275862068966	57.142857142857146	0.7425742574257426	0.7920792079207921
98	neighbor	1536	384	0.12294228123804289	9	0.8086308917107539	48.36197916666667	67.27083333333334	-18.908854166666664	18.002604166666668	97.88541666666667	98.37760416666667	0.7689539941576402	0.022040278054090992	0.02196877894998157	0.039539061570145424	0.8624603409619697	0.013831954042994319	0.5089174668979229	0.0163698166887837	0.6729562440267713	0.03150585424723247	0.7899192013198528	0.01887605387346172	3.6873403983911723	3.3605006322325166	36.0	35.0	104.69999999999999	98.66	29.41176470588235	43.47826086956522	0.8802083333333334	0.4479166666666667
98	random	1536	384	0.29057443021809237	9	0.8114370012383879	75.37239583333334	67.93489583333334	7.4375	29.033854166666664	92.45572916666667	91.85416666666666	-0.03703604814219119	0.03819398758398355	0.003945008998881383	0.04125972842380455	0.4842146452895638	0.0165928125140892	0.5016032827107746	0.0170306613683957	0.014228427034821323	0.03219594911898381	0.5052709505478236	0.011889283740013535	3.624970464569083	3.626797464455365	36.0	36.0	104.69999999999999	104.69999999999999	30.303030303030305	30.303030303030305	0.7877604166666666	0.8177083333333334
98	temporal	1536	384	0.13410334362714546	9	0.7980234254363503	53.36197916666667	77.09895833333333	-23.736979166666668	25.898437500000004	78.62239583333334	95.69791666666667	0.8912179611411789	0.02296966394090311	-0.004929233285540258	0.030012818181927293	0.934070815178307	0.0187909671970195	0.497867930115487	0.012498724159497439	0.8557022644384009	0.03675467644406467	0.9137717331528407	0.02575301558436148	3.5445151805885953	3.778955056329648	36.0	36.0	102.96000000000001	113.87499999999999	32.25806451612903	27.027027027027028	0.791015625	0.8046875
98	SIMPD	1536	384	0.22448780176716554	9	0.8221062637601653	66.82291666666667	76.5	-9.677083333333332	27.0078125	70.20833333333334	94.6015625	0.6694891490741324	0.04128292487133018	0.016105029917179825	0.053194596422565084	0.8352806802318202	0.020340610251193735	0.506647912348238	0.021767171978144272	0.6816353782198961	0.032388728517746004	0.852633360125217	0.015980473459359962	3.5529801840297535	3.981499515034062	36.0	37.0	103.53000000000002	107.15	29.41176470588235	35.759897828863345	0.794921875	0.7890625
100	neighbor	272	69	0.08600134939971514	5	0.6169599183364441	45.01449275362319	58.31884057971014	-13.304347826086957	54.15942028985506	94.17391304347825	91.4927536231884	0.7879919886193438	0.05588307988513013	-0.037884568026703126	0.08058557600628195	0.8765584415584415	0.033846620097467056	0.48506493506493503	0.03144225311301773	0.44366149666777177	0.07686020106437674	0.6783766233766234	0.035945004468828846	3.3558236724337043	3.3521327136988575	30.0	32.0	81.67	77.10000000000001	64.51612903225806	55.55555555555556	0.1948529411764706	0.028985507246376812
100	random	272	69	0.25041442384848883	5	0.5184623985691156	70.21739130434781	64.26086956521739	5.956521739130434	79.13043478260872	77.05797101449275	73.6086956521739	-0.0272756207376594	0.08494422963155779	0.04264724710472663	0.11552540311753094	0.4899350649350649	0.04030082737945184	0.516168831168831	0.04567428333912593	-0.021027611930809154	0.04918168007885325	0.4925324675324675	0.016474193621842752	3.34476562663183	3.3851052159739545	30.0	31.0	81.67	77.07	62.5	64.51612903225806	0.16911764705882354	0.13043478260869565
100	temporal	272	69	0.24856247531633566	5	0.652563383973567	72.71014492753623	73.07246376811594	-0.36231884057971037	83.65217391304348	40.47826086956522	73.18840579710145	0.775167325609525	0.05843311761825493	0.0773857128271663	0.1033489863903147	0.8667532467532467	0.04077777315653717	0.5305194805194804	0.04015591975934147	0.39428149300465665	0.15608448379564516	0.6577922077922078	0.06683392466595094	3.323224797770997	3.3744199309114835	31.0	30.0	75.14500000000001	87.47	64.51612903225806	60.60606060606061	0.16176470588235295	0.15942028985507245
100	SIMPD	273	68	0.1200086410877351	5	0.5199233522498974	62.85294117647058	73.6029411764706	-10.749999999999998	77.5294117647059	80.42647058823529	77.51470588235294	0.3909586135199839	0.11318910737526112	0.0779050033408673	0.1032239001717247	0.6708441558441558	0.05154343234050003	0.5296753246753247	0.041198778488721305	0.2886872613509234	0.1132519189982806	0.6182467532467532	0.047031504210062115	3.313832703648809	3.590712310466418	30.0	33.0	78.67	88.07000000000001	64.51612903225806	56.349206349206355	0.16483516483516483	0.14705882352941177
24	neighbor	373	94	0.18868099044839076	10	0.890393193066088	39.6063829787234	43.170212765957444	-3.5638297872340425	8.02127659574468	99.31914893617021	99.52127659574468	0.49898049642688724	0.07188641591792275	-0.045148206992858056	0.05215953419191291	0.7148771929824561	0.036372681938261896	0.48154385964912283	0.021726750981633524	0.33193027965619526	0.0714760011363784	0.6236140350877193	0.031215865937723422	2.4589395713054767	2.5067064407977506	26.0	25.5	83.05000000000001	87.66	43.47826086956522	40.0	0.5120643431635389	0.2127659574468085
24	random	373	94	0.22654323836724632	10	0.878537745652598	62.1063829787234	52.5531914893617	9.553191489361703	13.957446808510637	95.91489361702128	95.36170212765958	-0.011196818806359487	0.11979763320922103	-0.09959338187504456	0.04987423916436125	0.4946315789473685	0.04967485539836907	0.4598245614035087	0.02138005617609439	-0.03568710934999926	0.04646947544756347	0.4872280701754387	0.01634289391736778	2.470892054518247	2.4751463752482854	25.0	26.0	83.05000000000001	84.59	43.47826086956522	43.47826086956522	0.45308310991957107	0.44680851063829785
24	temporal	373	94	0.05409634518161807	10	0.8871974906899446	36.829787234042556	61.787234042553195	-24.95744680851064	9.24468085106383	83.18085106382979	99.48936170212765	0.852434168746855	0.04493836869689169	-0.028904403084535246	0.0783368853276613	0.9012631578947369	0.025502858939668818	0.48663157894736847	0.03639848200339447	0.8285062599033909	0.05084478716346145	0.8854736842105263	0.03292387481417273	2.4951104903516494	2.3437981715519607	25.0	27.0	82.7	88.0	41.666666666666664	45.45454545454545	0.4289544235924933	0.5425531914893617
24	SIMPD	374	93	0.04962240958144062	10	0.9354972465953777	40.30107526881721	69.15053763440861	-28.8494623655914	5.924731182795699	83.43010752688173	100.07526881720429	0.922006645442775	0.04449460771766987	0.005364333359514995	0.10659169036810914	0.9532280701754386	0.0311985075918999	0.5026315789473684	0.0424417113367034	0.9174121190537056	0.0341758186801291	0.9597543859649124	0.02450924285925642	2.3786089043958833	2.6874461176315947	25.0	28.0	82.7	94.73	45.45454545454545	37.03703703703704	0.4385026737967914	0.5053763440860215
117	neighbor	1157	290	0.1254271106285476	4	0.7101311083856559	50.85862068965517	65.84827586206896	-14.989655172413794	29.986206896551728	92.6103448275862	89.13448275862069	0.7804503459088289	0.04925449682125807	0.01094746234889592	0.06603635889222267	0.8657327586206897	0.02374702716233656	0.5045258620689654	0.026648425842460088	0.6154400693876912	0.04294570585663679	0.7558189655172415	0.021270798383054543	3.0817345472059525	2.6640533290866752	32.0	31.0	82.45	75.86	62.5	74.07407407407408	0.5047536732929991	0.2827586206896552
117	random	1157	290	0.17282961042504996	4	0.6414654408154956	74.77586206896552	68.67241379310346	6.103448275862069	45.906896551724145	71.08965517241379	71.38275862068966	-0.02869275215255389	0.04098840658362021	-0.027240938701271745	0.03895969658898256	0.4881465517241379	0.01692187801073586	0.48900862068965517	0.016226888348345733	0.006403862393849246	0.03911802343919759	0.5021551724137931	0.0137998367186053	3.015493553805574	3.0041989705507453	32.0	32.5	80.91000000000001	82.00999999999999	64.51612903225806	61.553030303030305	0.44511668107173724	0.5206896551724138
117	temporal	1157	290	0.039390545363224505	4	0.6631599964074495	59.35862068965517	73.01379310344828	-13.655172413793103	21.072413793103447	63.54482758620689	92.0	0.7778975477395985	0.03348795419250641	0.04169840622416047	0.037969742513909006	0.8814655172413792	0.02176617443612516	0.5170258620689655	0.015464770000784677	0.72223551536818	0.03674691849261749	0.8297413793103449	0.01984631798831266	3.123436389104161	2.6739074578892135	32.0	33.0	80.91000000000001	80.04	55.55555555555556	88.23529411764706	0.3949870354364736	0.7206896551724138
117	SIMPD	1158	289	0.09611393441906765	4	0.6660741415957626	62.10034602076125	73.2318339100346	-11.131487889273355	21.78892733564014	55.18685121107268	92.02768166089965	0.7866545118090152	0.02956972370768181	-0.006217522442989088	0.05888036890618074	0.9038793103448277	0.021120689655172442	0.49762931034482766	0.02340025032387424	0.735324798677832	0.03531135755853493	0.9103448275862067	0.018793301169475543	3.140992694653627	2.4951259084765276	32.0	31.0	82.76	75.35	55.55555555555556	93.75	0.3920552677029361	0.7335640138408305
38	neighbor	393	99	0.069468535721886	2	0.19590927087360493	51.68686868686869	82.46464646464646	-30.77777777777778	89.38383838383837	72.56565656565657	76.48484848484848	0.9875810136104368	0.015213466182102921	-0.07618127377929867	0.08385310268253804	0.9956012658227849	0.007427546200279244	0.4686708860759493	0.0344183942280895	0.9173871614316604	0.044189733205502194	0.9536708860759495	0.027418361435780664	5.199119512769813	3.3990672298129763	45.0	36.0	128.46	109.67999999999999	44.44444444444444	54.054054054054056	0.8575063613231552	0.5151515151515151
38	random	393	99	0.162694421056153	2	0.08146202691506	81.28282828282829	76.65656565656565	4.6262626262626245	95.16161616161615	31.60606060606061	28.747474747474747	-0.026274157691257315	0.0883638140232972	-0.09862352069328859	0.05346974710474508	0.4887658227848101	0.03572341912878611	0.45920886075949363	0.02263242378343714	0.006982945560241427	0.05525399407284195	0.5027531645569621	0.02023043126833918	5.181936117019708	5.190660691682711	44.0	44.0	125.91000000000001	123.19000000000001	44.44444444444444	44.44444444444444	0.7964376590330788	0.7575757575757576
38	temporal	393	99	-0.02045982939761115	2	0.19590927087360493	70.66666666666666	89.75757575757576	-19.090909090909093	95.24242424242425	12.949494949494952	30.21212121212121	0.7997672567864809	0.06293549147823442	-0.06148292650388045	0.04012788687323576	0.8780063291139241	0.03845223201286696	0.47699367088607597	0.015096661526062474	0.7513962793979809	0.09002117214725353	0.8635126582278481	0.043813756848922136	5.128761391744983	5.445784603682884	43.0	47.0	125.91000000000001	123.19000000000001	45.45454545454545	42.5531914893617	0.7506361323155216	0.9393939393939394
38	SIMPD	394	98	0.11635597565689766	2	0.14372616993938178	78.17346938775509	82.03061224489795	-3.8571428571428568	94.02040816326533	43.5	35.183673469387756	0.29266711699141823	0.1404591612603553	0.029308145056123447	0.07582672571559858	0.6258544303797469	0.06558929650770452	0.5113291139240506	0.03000821070143441	0.18878470062784616	0.10729514902361424	0.5788924050632913	0.045479880432062775	5.180419895281158	5.221348214905076	44.0	45.0	126.85000000000001	125.91000000000001	44.44444444444444	44.44444444444444	0.766497461928934	0.8775510204081632
134	neighbor	949	238	0.2347039229183082	7	0.5286531140173577	49.94117647058824	65.04621848739495	-15.10504201680672	50.00840336134454	92.73949579831933	91.09663865546219	0.7515144065338751	0.05463595741695509	0.019924206631845354	0.05065775859199403	0.8501425438596492	0.03644863015581596	0.5076206140350876	0.019644781029746275	0.6290018292482532	0.04070664362846966	0.7650548245614035	0.021655746169174966	3.0125889999210216	2.9088967074616106	33.0	31.0	99.68	96.29499999999999	38.46153846153846	48.78048780487805	0.827186512118019	0.3235294117647059
134	random	949	238	0.3296354558048138	7	0.4914291191728054	72.71848739495798	66.77731092436976	5.941176470588237	70.89915966386553	75.11344537815125	73.42436974789916	-0.0063743139626046275	0.08261939514948119	0.060538818572665284	0.03776998507713724	0.4973464912280702	0.033921469165254806	0.525515350877193	0.015994048895425193	-0.036615871574514534	0.034098205583786415	0.4866885964912281	0.01232020978928838	2.9983294769016897	3.0131332827939037	33.0	33.0	99.05	99.04	51.282051282051285	40.0	0.7249736564805058	0.7310924369747899
134	temporal	949	238	0.17748538266965475	7	0.6138049595927274	59.62605042016807	70.72689075630252	-11.100840336134453	69.20588235294119	79.10084033613445	81.4873949579832	0.7390605320563934	0.041075803689693456	-0.03939084688725234	0.03205516528393866	0.8516447368421052	0.016271279601138274	0.48411184210526315	0.012995567592328686	0.700202180012502	0.03397798665699089	0.815515350877193	0.018220256528405705	3.010112494276653	2.959901700133444	33.0	32.0	99.16	99.03999999999999	34.48275862068966	58.8235294117647	0.7829293993677555	0.5
134	SIMPD	950	237	0.2870941826945073	7	0.519471371030917	57.63713080168777	71.59493670886076	-13.957805907172995	54.126582278481024	87.39662447257383	93.35443037974684	0.8541627049677398	0.028970009515936302	0.016506826749604152	0.0457821920517221	0.9321162280701755	0.02015913063733769	0.5065350877192983	0.018905505756039942	0.8501596079399173	0.04259151828276293	0.921732456140351	0.023712255974712326	3.0304346376403455	2.8990935731740546	33.0	33.0	99.10499999999999	99.04	48.78048780487805	41.666666666666664	0.7747368421052632	0.5316455696202531
85	neighbor	1584	397	0.15486107028544754	11	0.860348516967426	38.59949622166247	50.62972292191436	-12.03022670025189	9.670025188916878	99.83123425692696	100.24937027707809	0.7841526988075131	0.04702689743662506	0.038301590856148746	0.03164179473144081	0.8639885646687697	0.027601977588672333	0.5161790220820188	0.013394748817842113	0.6395682707520384	0.04145110876548341	0.771669952681388	0.02223710197267152	2.809145631003272	2.799285736000863	27.0	26.0	68.00999999999999	58.480000000000004	41.666666666666664	46.51162790697674	0.44507575757575757	0.11083123425692695
85	random	1584	397	0.3201680858936603	11	0.8424570181986086	63.60453400503779	56.40302267002519	7.201511335012595	28.7455919395466	96.38287153652394	96.06297229219143	-0.02555073135661793	0.04889092058139518	-0.006797746810163219	0.0507734030218306	0.48930402208201895	0.020411877330282338	0.496967665615142	0.021336828399421144	0.003757923012346576	0.02297783121729025	0.501340694006309	0.0081345531701924	2.8035392173203464	2.818708331485059	26.0	27.0	66.825	64.63	41.666666666666664	41.666666666666664	0.380050505050505	0.3702770780856423
85	temporal	1584	397	0.2735170018956949	11	0.8727915898716443	55.670025188916874	69.28715365239294	-13.617128463476071	30.022670025188923	81.93954659949623	96.76574307304786	0.7640894893850422	0.03483471174698387	-0.018491301477528567	0.03384106392293717	0.8657925867507886	0.0219295501684556	0.49210764984227123	0.014336880180650985	0.7668597951840584	0.02370281478092669	0.8692212145110411	0.014838266904887142	2.7213997509927434	3.183833119088238	26.0	29.0	62.58000000000001	87.69	45.45454545454545	34.48275862068966	0.2758838383838384	0.7858942065491183
85	SIMPD	1585	396	0.048708790641019586	11	0.8688604852784141	44.99747474747475	71.3560606060606	-26.358585858585858	28.944444444444443	88.08585858585857	99.32575757575758	0.8771627203080674	0.031117145847640987	-0.011824263689861059	0.043244712678028964	0.9348777963537935	0.018196828805588518	0.495137727887907	0.01801047356650157	0.8772840436064447	0.02125386432945578	0.9407471538890215	0.012875342696538537	2.7539447657366836	3.048009957491873	26.0	27.0	64.35	77.04000000000002	43.47826086956522	37.03703703703704	0.32365930599369086	0.5959595959595959
35	neighbor	2885	722	0.15414306275961964	8	0.8636187718200582	36.164819944598335	57.27562326869806	-21.11080332409972	7.31994459833795	99.41551246537395	99.39196675900277	0.8705765578813232	0.019680362010365597	-0.03004638114411572	0.03120317511106973	0.9187617283212812	0.014946293805021731	0.4870758381641068	0.013254593734281011	0.7497937980856674	0.03463338346519235	0.8340315544134345	0.02095744276827005	3.0881294350466213	2.8260869788511105	36.0	29.0	107.03	86.28	31.25	41.666666666666664	0.624263431542461	0.10110803324099724
35	random	2885	722	0.2637655632612115	8	0.8619646954468528	70.05540166204986	65.02216066481995	5.033240997229917	21.93905817174515	93.28670360110803	93.04432132963989	-0.013810010046876986	0.02892188849596028	0.014511458961380463	0.035976795222438025	0.4940805593736927	0.012368890874788006	0.5062379728679854	0.015397352814414593	-0.02593124190171383	0.021175238200906887	0.4901637482818383	0.008211631869479036	3.051118692167142	3.0228928930413215	34.0	34.0	102.9	101.45500000000001	33.333333333333336	34.48275862068966	0.5258232235701906	0.49445983379501385
35	temporal	2885	722	0.08875911549296128	8	0.8777810522445785	49.18836565096953	76.76592797783934	-27.577562326869806	5.0747922437673125	75.08587257617728	99.68005540166205	0.9532264272431256	0.016406322388853634	0.011754805082469288	0.04004714645917695	0.9748927269467519	0.0091476712836307	0.5049471105002091	0.0170005927642723	0.9550723485520413	0.015431195167984522	0.9773047271858004	0.00920863404747591	3.025769470344887	3.1091748722107386	36.0	33.0	104.87	99.04	31.25	54.054054054054056	0.4658578856152513	0.7340720221606648
35	SIMPD	2886	721	0.046295500249275125	8	0.8579910132243809	55.29680998613037	81.60471567267683	-26.307905686546462	18.404993065187234	59.8626907073509	97.61858529819696	0.953273041385757	0.014365786429059084	-0.0037938156988364113	0.03125623189043084	0.9697123702422145	0.00983874104915512	0.49830594002306794	0.013270161233102965	0.9212468061440953	0.013793150440389451	0.9618343906189926	0.010311083697397187	2.965153741654036	3.183280413834347	33.0	45.0	99.04	116.18	34.48275862068966	25.641025641025642	0.48336798336798337	0.6643550624133149
1	neighbor	932	233	0.13169897475150935	5	0.8118566445119749	44.99570815450644	66.99141630901288	-21.995708154506435	27.064377682403432	93.48497854077253	93.2618025751073	0.8889505313854679	0.019779194674179972	-0.006969664116894536	0.0443539573358326	0.926818805765271	0.011670508803347484	0.49706588881262864	0.018575590839819477	0.8007777937644585	0.03309799935968062	0.8648592999313658	0.019143085927892607	3.2650515079816977	2.8411884613200495	38.0	31.0	111.12	78.6	28.571428571428573	47.61904761904762	0.9484978540772532	0.43776824034334766
1	random	932	233	0.3146544647254548	5	0.8317683320266595	76.09012875536482	72.54077253218884	3.549356223175966	32.72103004291846	79.02575107296137	78.4892703862661	0.08420132204791317	0.048574222783202614	0.011748131481360813	0.04742878533074215	0.5351407000686341	0.021446643733502142	0.503986501944635	0.019094034343020868	0.0029153219515521077	0.029642778020158952	0.5012239762068177	0.011788202055304928	3.2143587734085823	3.1479871458745405	37.0	37.0	104.22000000000001	101.29999999999998	32.25806451612903	32.25806451612903	0.8465665236051502	0.8454935622317596
1	temporal	932	233	0.24927375438701324	5	0.8565491004002909	66.13733905579399	77.31330472103005	-11.17596566523605	26.30901287553648	39.69527896995709	84.43776824034335	0.8736036635360016	0.030557461569224453	0.01342985378756032	0.07244287802308402	0.9333905284831847	0.017738819162368517	0.5054964539007092	0.03164165182650033	0.7117465351013307	0.03877986230865653	0.8246110729810112	0.022822416460964466	3.2292550982998067	3.118275623346868	37.0	38.0	95.95500000000001	130.84	35.714285714285715	26.31578947368421	0.8562231759656652	0.8068669527896996
1	SIMPD	932	233	0.34854591174246885	5	0.8172667909848748	78.39914163090128	79.57939914163092	-1.180257510729613	21.085836909871247	48.30472103004291	86.8412017167382	0.508950257811831	0.049979487140546425	-0.016553685885689638	0.042872904549846234	0.7460935712651567	0.025727330154507268	0.4933482040722946	0.01714719845234493	0.561766545190585	0.03406534349982027	0.770887668725692	0.018658348322158118	3.1352342223163268	3.4152767811188793	37.0	40.0	101.73999999999998	111.12	33.333333333333336	26.31578947368421	0.8315450643776824	0.9055793991416309
102	neighbor	3846	962	0.10834304171607398	13	0.8979158170083189	38.60602910602911	53.36902286902287	-14.762993762993762	4.30977130977131	100.16528066528066	100.42515592515593	0.7832466585157449	0.023812308767180688	-0.01371835841573843	0.02437105846432505	0.8770562770562771	0.014485621902468385	0.4941686958874459	0.010365085671275654	0.6193499771917758	0.024566344047240993	0.7605614177489177	0.011602554602656924	2.7706009493822616	2.6050950835387603	31.0	28.0	89.07000000000001	85.295	31.25	40.0	0.5735829433177327	0.18711018711018712
102	random	3846	962	0.2989820917062803	13	0.9001043724553358	69.85343035343035	63.187110187110186	6.666320166320166	11.32952182952183	98.20790020790022	98.12785862785861	-0.01500454584326485	0.033250612467598445	-0.008790088578330534	0.02848219774805454	0.493655303030303	0.014414099557353253	0.4963839285714286	0.012193268628381396	-0.011704518213508009	0.024144366647442912	0.49564732142857143	0.008892118235138937	2.7496836872624737	2.7434082594261504	30.5	31.0	88.08	87.11500000000001	32.25806451612903	32.25806451612903	0.4921996879875195	0.5124740124740125
102	temporal	3846	962	0.07545984315337403	13	0.9114877335048839	51.234927234927234	80.32016632016632	-29.08523908523909	9.462577962577962	89.83471933471934	99.37006237006236	0.8736019890714303	0.01653686875945212	0.004746599295458354	0.024901660691291294	0.929647591991342	0.012146479874567434	0.5021043019480519	0.010566300426420759	0.8814979531341598	0.017820111151618887	0.9355722402597403	0.010952882982527818	2.715326683669131	2.8167017195508333	30.0	34.0	90.96	74.0	33.333333333333336	29.41176470588235	0.43993759750390016	0.7214137214137214
102	SIMPD	3847	961	0.09556171100674705	13	0.9132692392321857	48.57856399583767	76.53798126951092	-27.959417273673257	10.072840790842873	92.10405827263267	99.27679500520291	0.8520460273084887	0.008892695026252305	0.013021703091007687	0.025244335489361867	0.9169554924242425	0.0068810541510901345	0.5056250000000001	0.010912368021112718	0.896858892815225	0.014554099897582329	0.9470305735930736	0.008979560150900774	2.679739371412875	2.966604892466698	30.0	33.0	85.83	99.47	33.333333333333336	30.303030303030305	0.4694567195217052	0.603537981269511
91	neighbor	571	143	0.11418799828585571	4	0.8681112298120239	58.58041958041958	70.5174825174825	-11.937062937062937	18.86013986013986	79.26573426573427	94.34965034965035	0.7810385133888597	0.04722166963834763	-0.03635303710380551	0.08412665182990031	0.8811705989110707	0.035569556138825724	0.48486085904416215	0.03372048388279255	0.7122868310212409	0.07452810061829226	0.8252419842710225	0.045938899592962636	3.228239488515693	3.128774892854655	44.0	34.0	127.26	100.13	23.25581395348837	44.44444444444444	0.8266199649737302	0.2937062937062937
91	random	571	143	0.14769268774159502	4	0.8178009437010523	78.48951048951048	74.6083916083916	3.8811188811188817	49.75524475524476	67.14685314685315	69.36363636363636	0.01613073714050963	0.06028245164736591	-0.06488956970867617	0.042005732528641565	0.5060496067755597	0.024171945582585667	0.4740774349667271	0.01680797536734363	-0.004164902654409974	0.028858719552118692	0.49832123411978213	0.010130032224168578	3.211838106142041	3.2076148413234993	42.0	42.0	123.16	125.33	25.641025641025642	23.25581395348837	0.712784588441331	0.7482517482517482
91	temporal	571	143	0.23997945393914516	4	0.8274026139132291	72.27972027972028	79.87412587412587	-7.594405594405595	37.93706293706293	61.61538461538461	76.38461538461539	0.7772793718410937	0.07821076848652939	0.0096678563866348	0.06580597765401529	0.8644888082274653	0.04956401333678553	0.504355716878403	0.025942587358192545	0.7157491150431323	0.04932041228093095	0.8179975801572897	0.0314564427948584	3.1870537937368324	3.328582674463603	44.0	36.0	125.33	116.1	25.0	27.77777777777778	0.7320490367775832	0.6713286713286714
91	SIMPD	572	142	0.13696587340903824	4	0.8634894985139087	79.97183098591549	74.70422535211267	5.267605633802816	48.34507042253521	68.38028169014085	71.70422535211267	0.06858228183787465	0.08198647858177292	0.02593688744621503	0.09046961436301251	0.5284316770186336	0.03409900058055322	0.5107142857142858	0.03692897872324754	0.00645975164598187	0.038270374118475926	0.5022981366459628	0.013069849118549024	3.181901802613979	3.3595762497272386	42.0	44.0	122.09	125.33000000000001	25.32051282051282	23.26839826839827	0.7255244755244755	0.6971830985915493
49	neighbor	336	85	0.14391270073418974	10	0.8853233505059789	34.964705882352945	41.65882352941176	-6.694117647058824	10.341176470588236	99.03529411764706	99.75294117647059	0.7052957052614888	0.10058693477315536	-0.02662731792593337	0.06769737687003546	0.8213235294117649	0.05677022984399299	0.4889705882352941	0.026358012248433697	0.4877264465946224	0.11966415639761419	0.6904411764705883	0.05793912358262325	2.209139681340014	2.2261594510702416	25.0	22.0	62.06	63.32000000000001	107.14285714285714	86.95652173913044	0.13690476190476192	0.011764705882352941
49	random	336	85	0.22621264249332076	10	0.9122515207807214	59.61176470588235	53.247058823529414	6.364705882352942	22.24705882352941	93.75294117647059	93.70588235294117	0.015757187188142695	0.05702137277250155	0.11311496926011728	0.12761460952946882	0.5058823529411764	0.021260047492354342	0.5477941176470589	0.05118090751557311	0.02721651576580859	0.08912856533678333	0.5102941176470589	0.03208444739598739	2.2133087342071036	2.2203762107847727	24.0	26.0	61.80000000000001	62.32	100.0	103.44827586206897	0.08035714285714286	0.23529411764705882
49	temporal	336	85	-0.013088604190746408	10	0.9227474897560822	54.294117647058826	71.1764705882353	-16.88235294117647	23.658823529411766	62.82352941176471	93.1764705882353	0.7289422670586062	0.10435637770486403	-0.041876700334626024	0.07233924708943106	0.8529411764705882	0.057522374163552804	0.48382352941176465	0.028249077518086103	0.7432750187773582	0.09571975777728145	0.8544117647058824	0.05578551981879605	2.209139681340014	2.2829716081116818	24.0	29.0	60.69	66.76	95.23809523809524	111.11111111111111	0.08928571428571429	0.2
49	SIMPD	337	84	0.23057959452608676	10	0.8647608234372606	58.39285714285714	69.02380952380952	-10.630952380952381	27.809523809523807	63.05952380952381	92.76190476190476	0.8173332265131978	0.0530111701503971	-0.050274048294634464	0.057363034755269195	0.9102941176470589	0.026265545734546702	0.4794117647058824	0.02343731978016062	0.7794486530451004	0.06352556318830854	0.9154411764705882	0.03963092052415255	2.2290493187252185	2.1154645141373623	24.0	27.0	65.97999999999999	55.760000000000005	100.0	115.38461538461539	0.08605341246290801	0.21428571428571427
113	neighbor	827	207	0.012358700039545992	8	0.7871377120774712	31.917874396135268	43.60869565217391	-11.690821256038646	6.154589371980677	100.14009661835749	100.05797101449275	0.7904413896446265	0.053855675328714644	0.054197364431116224	0.059008375988311094	0.8803482221569203	0.03389627923865215	0.5225242433147222	0.025003189450730427	0.5368606269711685	0.08309419598239566	0.7171319424037613	0.03916265206844356	3.9749527377453413	2.840198884812791	28.0	29.0	77.52000000000001	84.5	40.0	45.45454545454545	0.154776299879081	0.2028985507246377
113	random	827	207	0.0649429031279239	8	0.7826220254753024	69.25603864734299	59.869565217391305	9.386473429951693	21.144927536231886	90.80193236714976	90.89371980676329	-0.01237392028256833	0.07274595390509707	-0.022363821728071942	0.05094709014415592	0.49449015574493094	0.028190116003856572	0.49066265060240966	0.021729316908729843	-0.015260419905695644	0.03954484184357782	0.4944534234498971	0.014189519642924928	3.6171784683729378	3.6463496665821946	28.0	28.0	78.76	83.56	40.0	38.46153846153846	0.16324062877871826	0.16908212560386474
113	temporal	827	207	-0.013331659692383263	8	0.8353505923341862	58.23671497584541	92.33333333333334	-34.09661835748793	18.154589371980677	46.68115942028986	92.77294685990339	0.8630957484293835	0.04350095264932255	-0.012547068669362393	0.038083394935218486	0.9263590949162503	0.023140674185290033	0.494548927416985	0.015456775166083132	0.7643875426097985	0.062300072480251864	0.883220687628563	0.029758150522912627	3.3488648250197697	4.482813159691343	30.0	26.0	87.71000000000001	63.69	47.61904761904762	38.46153846153846	0.16444981862152358	0.1642512077294686
113	SIMPD	828	206	0.05454345167005467	8	0.8074598319487839	64.89320388349515	74.7621359223301	-9.868932038834952	20.45631067961165	73.31067961165049	91.38349514563107	0.5244147768198963	0.04736555929685905	0.06326477451636733	0.056485351852198266	0.7486041727887159	0.031105552889126642	0.5278210402585954	0.025758953444192087	0.576771932682538	0.061841759227776155	0.7849177196591243	0.04163323359325849	3.4042356915580307	4.233230639464639	28.0	28.0	86.52	64.11	40.0	43.47826086956522	0.1642512077294686	0.1650485436893204
135	neighbor	268	68	0.0686765201765544	9	0.7558223353728104	31.691176470588236	44.25	-12.558823529411764	15.544117647058822	99.27941176470588	99.22058823529412	0.800508223293517	0.08787466390487861	-0.06247808097400829	0.0680265338132902	0.8677248677248677	0.05417147131949322	0.47552910052910047	0.02753261679431039	0.40990867579976253	0.08564990798499418	0.6570105820105819	0.040494557854944144	2.2871175584986423	2.5800048877183226	26.0	29.0	79.3	73.73	66.66666666666667	62.5	0.16417910447761194	0.07352941176470588
135	random	268	68	0.10613107461878184	9	0.827207903087711	61.69117647058824	53.69117647058823	8.0	52.10294117647057	88.1470588235294	89.51470588235293	0.07649804406116577	0.10389936608855237	0.043915032409151025	0.058409761245469906	0.5329365079365079	0.04364458028570095	0.5195767195767196	0.025959647651276757	0.053507184159182174	0.08263909935078972	0.5189153439153439	0.028992403743372742	2.3104935900673684	2.3551428495941114	26.0	26.0	76.80000000000001	79.36	66.66666666666667	57.189542483660134	0.15671641791044777	0.10294117647058823
135	temporal	268	68	0.000261032418821798	10	0.7873190503425112	58.602941176470594	70.20588235294119	-11.602941176470589	62.029411764705884	74.55882352941177	89.20588235294117	0.6649223303257984	0.11155977793741169	-0.05505177516893615	0.09697298236988422	0.817063492063492	0.07443235819804435	0.4776455026455026	0.03973299261807435	0.6117565436414133	0.09413450076984727	0.8292328042328043	0.053861972586667375	2.3241582660589764	2.2925116901271005	27.0	25.0	75.72	85.735	61.553030303030305	76.92307692307692	0.11940298507462686	0.25
135	SIMPD	269	67	0.0204229226231262	10	0.7593233303732171	56.26865671641791	71.25373134328358	-14.985074626865671	54.68656716417911	68.40298507462686	93.67164179104478	0.7426901543930132	0.09960552676515552	0.041075661297628664	0.09335411834308806	0.8574074074074074	0.0638240877673491	0.5189153439153439	0.03987629067141464	0.7378777996345649	0.07323627518062527	0.8695767195767194	0.04856209060564556	2.321469551581611	2.278190496297711	26.0	27.0	77.75000000000001	74.09	64.51612903225806	68.96551724137932	0.13382899628252787	0.19402985074626866
39	neighbor	681	171	0.012781204703789482	6	0.8492115284596919	41.03508771929825	62.643274853801174	-21.608187134502923	26.16959064327486	98.25730994152048	98.11111111111111	0.8653765688281696	0.03781767596639852	0.023844110893369696	0.08451056088375451	0.913643194504079	0.02188045231351124	0.5091670244740233	0.034227530048097296	0.7072393250087823	0.061940971968002134	0.804422498926578	0.03627747364632382	3.1354767308052516	2.8244826235531733	37.0	30.0	90.38000000000001	79.82000000000001	27.027027027027028	45.45454545454545	0.7856093979441997	0.2982456140350877
39	random	681	171	0.27613933434727084	6	0.8355547414906759	74.69005847953215	68.23391812865496	6.4561403508771935	46.35087719298245	88.63157894736841	88.0233918128655	-0.026686038874291895	0.062051426469141566	0.0018588494139098466	0.06734942133163664	0.48828896522112497	0.02581777347318787	0.5007728638900817	0.029068015953401437	-0.018879153903426017	0.05678331595363127	0.4928724774581365	0.021010695367404877	3.112074342030552	3.0860688858954735	36.0	36.0	87.99000000000001	88.91000000000001	28.571428571428573	27.77777777777778	0.6960352422907489	0.6549707602339181
39	temporal	681	171	0.1203236182809491	6	0.8566199193024506	61.34502923976608	79.39766081871343	-18.05263157894737	40.222222222222214	55.55555555555555	94.83040935672514	0.8989853111230482	0.042006789130794905	-0.01936707810193027	0.054993891826361184	0.9438063546586518	0.027998882905694918	0.49193860025762126	0.022920989845916576	0.8714815590283012	0.04279952612775995	0.9368613138686133	0.02517634977945029	3.007560995060265	3.197275034746623	35.0	38.0	85.81000000000002	96.99999999999999	29.41176470588235	25.0	0.6857562408223201	0.695906432748538
39	SIMPD	682	170	0.05416562809643827	6	0.803499968517818	65.11764705882354	79.09411764705882	-13.976470588235294	47.58235294117647	65.52941176470588	93.48235294117647	0.8696816905271474	0.0366583143264867	-0.02021678947131298	0.0637107115601748	0.9199012451696007	0.029644326315469233	0.4913052812365823	0.029476216938484734	0.8285207921978742	0.05744711603796772	0.8967582653499356	0.034848703283611795	3.0869085017823243	3.1234971643993528	35.0	38.0	85.47	97.0	28.571428571428573	26.31578947368421	0.7228739002932552	0.5470588235294118
20	neighbor	2827	707	0.1487896560474829	11	0.9249734591312044	49.92220650636492	68.33380480905234	-18.41159830268741	10.702970297029703	98.29702970297029	99.1046676096181	0.8173372253795217	0.015471774555728676	0.009841047160441041	0.02748525376459115	0.8893955341703631	0.010319670273824733	0.5040999423602235	0.011563645761551734	0.6612043166357533	0.0340744845146306	0.7838846703255394	0.017088893455551264	3.4025787565564123	3.2433239119815873	34.0	30.0	105.84	93.25	55.55555555555556	58.8235294117647	0.7010965688008489	0.2545968882602546
20	random	2827	707	0.24982070766860306	11	0.9268934653574492	75.61810466760961	68.5940594059406	7.024045261669023	17.65912305516266	94.27015558698727	94.25884016973126	-0.013642809455035543	0.01886677272510782	-0.011617795440942002	0.017342479524749155	0.49425669749141665	0.007845368278380284	0.4951501140265142	0.00725294723944383	-0.0044674209573185245	0.030085028762659706	0.49824887853043637	0.011139588815473828	3.379664167696996	3.3745264569291162	33.0	33.0	105.14000000000001	104.01	55.55555555555556	57.142857142857146	0.6126636009904493	0.6082036775106082
20	temporal	2827	707	0.026170035104337287	11	0.9347760846674725	37.72277227722772	76.7963224893918	-39.07355021216408	3.2503536067892504	75.93069306930693	100.32956152758132	0.929296491121353	0.010712898199991662	-0.005562575640909606	0.031844732443031154	0.9571072350449843	0.00663589590607137	0.49772197579129396	0.0132846756643085	0.9219973642601358	0.013382879076106113	0.9504567325764981	0.008233819188075581	3.468058004693	2.957857295832776	34.0	31.0	106.28	91.32000000000001	54.054054054054056	83.33333333333333	0.6469755925008843	0.471004243281471
20	SIMPD	2828	706	0.19454137582973977	11	0.9075634158092277	70.87252124645892	77.06940509915013	-6.196883852691219	13.5042492917847	78.42917847025495	96.6813031161473	0.6031483698209498	0.0228690741139384	-0.026234074040935383	0.022933493957546628	0.7980039094804903	0.014803771792988201	0.4890396712026665	0.00966860837498565	0.6402455112064199	0.030086765879356225	0.8322469488509634	0.015146696977309637	3.2655970601823947	3.852808700871493	33.0	35.0	103.04	110.32	57.142857142857146	48.199767711962835	0.5625884016973126	0.8087818696883853
22	neighbor	1067	267	0.11573353225237215	7	0.8936595569695694	51.737827715355806	64.69662921348313	-12.95880149812734	21.711610486891384	96.92134831460675	97.374531835206	0.7723949650192351	0.03912038096380084	0.01170329144034533	0.0706724778769069	0.8663948157291482	0.024676319654950023	0.5047786986422149	0.029519415828742197	0.5972486965328466	0.06252648709525854	0.7543290424969141	0.034168240077255906	2.5951387847307092	2.6755313813654418	30.0	29.0	68.52000000000001	75.34	31.25	29.41176470588235	0.6110590440487348	0.3295880149812734
22	random	1067	267	0.19373006411833676	7	0.889734501528758	72.88764044943821	66.28089887640449	6.606741573033707	29.707865168539332	90.83520599250937	90.35205992509364	-0.0454803929778493	0.04051351350956633	-0.006715932271269642	0.041788254663418296	0.48187709398695117	0.01585484681075559	0.4969538000352672	0.01678787181357526	0.0017567428110309535	0.03866608979037476	0.5007582436959972	0.014594070677767695	2.60982103750794	2.571703835548375	30.0	30.0	70.93	69.79	31.25	32.25806451612903	0.5613870665417057	0.5280898876404494
22	temporal	1067	267	0.08093602070769698	7	0.8952205512159103	69.15730337078652	77.55805243445693	-8.400749063670412	28.857677902621724	84.65917602996254	90.65168539325842	0.6114824730711489	0.05110715480312118	0.04008716515913492	0.05911525392667917	0.7844251454769882	0.0291927767319456	0.5160201022747312	0.024141203697720364	0.594636418355645	0.0496064876062479	0.7652618585787339	0.028612510690396956	2.5883284119017542	2.7048887847307093	30.0	31.0	71.17	70.59	32.25806451612903	28.571428571428573	0.4873477038425492	0.8239700374531835
22	SIMPD	1068	266	0.1741667353952791	7	0.882867343625323	67.41353383458647	72.06015037593986	-4.646616541353383	24.5	84.30827067669172	94.77067669172932	0.4621600054780301	0.0601103069454087	-0.055391755125380304	0.037369841139658896	0.7202080761770412	0.03530868872553447	0.47766266972315286	0.014877267672506042	0.5132529770516672	0.06696473462695174	0.739472756127667	0.031955336720383816	2.575630925591814	2.761298383607781	31.0	29.0	68.00500000000001	76.28	31.25	0.0	0.5777153558052435	0.462406015037594
36	neighbor	467	117	0.24104704428273682	6	0.7250917756932768	41.68376068376069	57.17094017094017	-15.487179487179489	21.213675213675216	97.35897435897436	98.85470085470085	0.8461531565001215	0.05784834203034915	-0.02029953796167906	0.0712168272711922	0.909990749306198	0.03164305254370896	0.4913043478260869	0.027262329832361872	0.6215379571561719	0.06844891674040333	0.762072155411656	0.036931563066947504	3.286826449369043	2.9257691425641124	34.0	30.0	93.44999999999999	85.61000000000001	54.054054054054056	40.0	0.32762312633832974	0.11965811965811966
36	random	467	117	0.1702058298102129	6	0.8147211592506441	71.7948717948718	65.96581196581197	5.82905982905983	44.06837606837606	80.98290598290598	81.98290598290598	0.03211719343753311	0.06546898056728992	-0.016630327058371197	0.08820694614262842	0.5122802960222017	0.02491350485796672	0.4932007400555041	0.03366702921465092	-0.042743607924716855	0.067119154518773	0.48159111933395005	0.027205573305520078	3.239651757450396	3.2726366420354127	34.0	33.0	90.44999999999999	93.44999999999999	51.282051282051285	54.054054054054056	0.284796573875803	0.2905982905982906
36	temporal	467	117	0.08805822222413134	6	0.7553259086078116	59.76923076923077	72.82051282051282	-13.051282051282051	30.717948717948723	62.08547008547009	87.12820512820512	0.7599307197662195	0.06523221951267053	0.06753079229251018	0.06900557503793432	0.8661193339500463	0.03818075382142847	0.5275901942645699	0.028431975797386398	0.7545016950910808	0.0528937986698853	0.851873265494912	0.0339027594800972	3.232230139259838	3.347562431517497	34.0	33.0	90.44999999999999	93.89000000000001	54.054054054054056	33.333333333333336	0.27194860813704497	0.3418803418803419
36	SIMPD	468	116	0.14943895797109846	6	0.7261653717341828	61.04310344827586	70.32758620689654	-9.28448275862069	41.44827586206897	80.25862068965517	86.62068965517241	0.40146402722059127	0.08697882495625724	0.042433319217941766	0.06674156092846871	0.6817992599444958	0.041967402717521717	0.5177382053654025	0.028328701651144608	0.37917507318545435	0.10047226327142078	0.6865633672525439	0.05231736095392218	3.260478817202163	3.143456637261295	34.0	33.0	91.85000000000001	90.5	52.63157894736842	47.61904761904762	0.2670940170940171	0.3620689655172414
57	neighbor	1110	278	0.1715298284367518	6	0.8236574086231842	57.80575539568345	67.36690647482015	-9.561151079136692	42.05035971223022	95.98920863309353	94.76978417266187	0.7256385675917059	0.036910418738791105	0.012793990885269524	0.0375977205534247	0.8418194980694981	0.022173863219980494	0.5054456241956242	0.016201376752544804	0.5930851834860904	0.08059962689457432	0.7541505791505791	0.042252892464878906	2.8451136229135443	2.9133080814951438	31.0	30.0	92.83	85.44	28.571428571428573	0.0	0.2891891891891892	0.14028776978417265
57	random	1110	278	0.19932200731524763	6	0.8111627194650515	74.57913669064749	68.86330935251799	5.715827338129495	50.98561151079138	86.97841726618705	86.67625899280576	0.0243917139668098	0.0328516995362937	0.02516167369348138	0.021288317268517307	0.5098133848133848	0.013416158939079737	0.5102638352638353	0.008660494306645306	0.025152061592470354	0.04031309495745232	0.5091377091377092	0.014766166567054819	2.8598494435045554	2.8560145169049607	31.0	31.0	91.32000000000001	90.7	27.77777777777778	27.77777777777778	0.24324324324324326	0.3237410071942446
57	temporal	1110	278	0.04542883446327112	6	0.8214449650484542	55.410071942446045	78.98920863309353	-23.579136690647484	41.669064748201436	60.20863309352518	95.67985611510792	0.8929152719566806	0.033061247388895564	0.02318399652728783	0.037956834919817675	0.9407738095238093	0.026062124870554527	0.5093790218790218	0.015249794279207694	0.8745170857917884	0.043375235347127714	0.9298262548262548	0.02604889293407983	2.7754316866414266	3.5729683324089163	31.0	31.0	90.7	105.01	30.303030303030305	0.0	0.2153153153153153	0.4352517985611511
57	SIMPD	1111	277	0.11296619041605674	6	0.7857647869612956	63.38628158844765	76.32490974729242	-12.938628158844764	44.888086642599276	58.768953068592054	96.17328519855596	0.7573719749777439	0.03824749432606456	-0.031703002619167364	0.04210792940616609	0.8679779861394211	0.029529219105810498	0.48654708520179374	0.018400251635960815	0.7802609249304506	0.03124621091574082	0.8827476559315125	0.023931977648508646	2.7852186654728612	3.5373632256292193	31.0	31.0	90.7	103.17	30.303030303030305	0.0	0.23222322232223222	0.36823104693140796
52	neighbor	688	173	0.08439932570435282	9	0.8678092068482731	40.92485549132948	60.705202312138724	-19.78034682080925	15.138728323699421	97.90751445086704	98.64739884393063	0.8112542250801342	0.0611334420666156	0.05079532089123719	0.04400408987817296	0.878488612836439	0.04194071751827693	0.5213250517598345	0.018094634023015033	0.6287730228906664	0.07720594019419987	0.762111801242236	0.040737903089795593	2.808611269933423	2.5551144786244446	34.0	31.0	93.65	87.6	54.054054054054056	50.0	0.5726744186046512	0.2832369942196532
52	random	688	173	0.3520864044328093	9	0.8719368784444658	70.17341040462428	61.641618497109825	8.53179190751445	28.526011560693647	92.93641618497111	92.17341040462429	-0.03778637035825659	0.07089077713760536	-0.06171570047619853	0.05079629405406143	0.484824016563147	0.031177580807952583	0.4745031055900621	0.020535132264710154	-0.0008141254536238706	0.043833905415190916	0.5002691511387164	0.016138527111216244	2.7934026648404124	2.7352308602775537	34.0	34.0	92.725	89.35000000000001	54.054054054054056	51.282051282051285	0.5174418604651163	0.5028901734104047
52	temporal	688	173	0.20279819393529075	9	0.8480964733317597	51.50289017341041	72.76300578034683	-21.260115606936413	16.36416184971098	84.16184971098266	97.26589595375722	0.8231999391757598	0.0474452035476934	-0.0186249177981327	0.038224509808882784	0.9012422360248445	0.029296212569775597	0.4924120082815735	0.016189102709503144	0.7709453843767534	0.05625917989069363	0.8729710144927536	0.03060894555760511	2.7934026648404124	2.7477390882177826	34.0	33.0	90.52000000000001	101.14	54.054054054054056	33.333333333333336	0.5348837209302325	0.43352601156069365
52	SIMPD	689	172	0.28210254440357246	9	0.8567204337483946	60.383720930232556	72.11046511627907	-11.726744186046512	23.598837209302328	73.15116279069767	95.4593023255814	0.6732346552165948	0.05833396927137573	-0.034715406117275804	0.06073732009544907	0.8218012422360248	0.033345811226252416	0.4854865424430642	0.02522215038027611	0.7075953200214741	0.057607821302563374	0.8542132505175983	0.030764856024754428	2.7660059065315714	2.851488694131705	34.0	34.0	94.64	81.375	54.054054054054056	49.390243902439025	0.5529753265602322	0.36046511627906974
30	neighbor	502	126	0.08945461658210888	6	0.6780846700234451	50.51587301587301	60.007936507936506	-9.492063492063492	57.38095238095238	93.23015873015873	93.85714285714286	0.7476915538103542	0.07268943517960698	0.05542338807742967	0.11648504652767888	0.8551485148514851	0.045883563953066996	0.5236039603960397	0.04943470660017539	0.5714053980898258	0.06318876214610016	0.7395841584158415	0.0340232884715138	2.629781535638296	2.6081311864199437	28.0	25.0	105.97999999999999	92.20500000000001	33.9080459770115	32.795698924731184	0.4701195219123506	0.42857142857142855
30	random	502	126	0.1549161971280354	6	0.7913486384283204	72.07142857142858	64.60317460317461	7.468253968253968	69.7777777777778	78.53968253968254	77.39682539682539	-0.03369792153582237	0.07196821009233122	0.0810361255070052	0.08373225839497037	0.486019801980198	0.02868106124586057	0.5334455445544555	0.03468789802771875	0.021085498842158636	0.05232528651499897	0.5077029702970297	0.018730506646311717	2.619491927687915	2.6453486206134587	28.0	28.0	102.325	105.97999999999999	33.333333333333336	33.333333333333336	0.45219123505976094	0.5
30	temporal	502	126	0.08833559986910106	6	0.7329016891052732	61.11904761904762	74.14285714285714	-13.023809523809522	69.17460317460318	61.51587301587302	80.9920634920635	0.8478724381568901	0.05660459324673714	0.002473874966824108	0.06789609517660017	0.9146138613861385	0.025097758087790068	0.500990099009901	0.02663760138724798	0.8524105296187269	0.03622627921441904	0.9186138613861387	0.02324536566289051	2.6027127962030594	2.7025393691228974	28.0	28.0	102.185	105.97999999999999	34.48275862068966	0.0	0.38645418326693226	0.7619047619047619
30	SIMPD	503	125	0.07763110088180389	6	0.71349665843725	44.93600000000001	73.312	-28.376	39.48799999999999	68.976	95.47200000000001	0.8143346046176572	0.047365365600881934	0.012593895277897926	0.08353800291453564	0.8896039603960396	0.02849232471026807	0.5044752475247524	0.03319867976299777	0.7790554667951846	0.05166629741792979	0.8615841584158416	0.02862095222017617	2.6302041326613477	2.604177036905842	28.0	27.0	105.97999999999999	89.77	33.333333333333336	34.48275862068966	0.3956262425447316	0.728
